# Supplementary material for: (1RS,2RS,3RS)-1,2-Dimeth­oxy-3-methyl-2-phenyl-1-(2-thien­yl)cyclo­propane
Source: Acta Crystallogr Sect E Struct Rep Online. 2009 Mar 19;65(Pt 4):o810. doi: 10.1107/S1600536809009441 (PMC2969068; doi:10.1107/S1600536809009441)
Supplement: Supplementary file 1 [file e-65-0o810-sup1.cif]

##############################################################################
###                                                                        ###
###        Electronic paper (Acta Crystallographica Section E)             ###
###                                                                        ###
##############################################################################
#                                                                            #
# This CIF contains the data in a paper accepted for publication in Acta     #
# Crystallographica Section E. It conforms to the requirements of Notes      #
# for Authors for Section E, and has been peer reviewed under the auspices   #
# of the IUCr Commission on Journals.                                        #
#                                                                            #
# Full details of the Crystallographic Information File format               #
# are given in the paper "The Crystallographic Information File (CIF):       #
# a New Standard Archive File for Crystallography" by S. R. Hall, F. H.      #
# Allen and I. D. Brown [Acta Cryst. (1991), A47, 655-685].                  #
#                                                                            #
# The current version of the core CIF dictionary is obtainable from          #
# ftp://ftp.iucr.org/pub/cif_core.dic. The current version number is 2.4.    #
#                                                                            #
# Software is freely available for graphical display of the structure(s) in  #
# this CIF.  For information consult the CIF home page http://www.iucr.org/  #
# cif/home.html                                                              #
#                                                                            #
# This file may be used for bona fide research purposes within the           #
# scientific community so long as proper attribution is given to the journal # 
# article from which it was obtained.                                        #
#                                                                            #
##############################################################################
                                             
data_global
_audit_creation_method     'from SHELXL97 CIF and IUCr SHELXL97-template'
_journal_date_recd_electronic     2009-02-05
_journal_date_accepted     2009-03-13
_journal_name_full     'Acta Crystallographica, Section E'
_journal_year     2009
_journal_volume     65
_journal_issue      4
_journal_page_first     o810
_journal_page_last     o810
_journal_paper_category     QO
_journal_coeditor_code     CS2110
_publ_contact_author_name     'Santiago Gar\'ia-Granda'
_publ_contact_author_address
;
Departamento de Qu\'imica F\'isica y Anal\'itica
Facultad de Qu\'imica
Universidad de Oviedo
C/ Juli\'an Claver\'ia, 8
33006 Oviedo
Spain
;
_publ_contact_author_email     sgg@uniovi.es
_publ_contact_author_fax     '+34 985 103125'
_publ_contact_author_phone     '+34 985 104061'
_publ_section_title
;\
(1<i>RS</i>,2<i>RS</i>,3<i>RS</i>)-1,2-Dimethoxy-3-methyl-2-phenyl-1-(2-\
thienyl)cyclopropane
;
loop_
    _publ_author_name
    _publ_author_address
    'Laura Torre-Fern\'andez'
;
Departamento de Qu\'imica F\'isica y Anal\'itica
Facultad de Qu\'imica
Universidad de Oviedo
C/ Juli\'an Claver\'ia, 8
33006 Oviedo
Spain
;
    'Marcos G. Suero'
;
Departamento de Qu\'imica Org\'anica e Inorg\'anica
Facultad de Qu\'imica
Universidad de Oviedo
C/ Juli\'an Claver\'ia, 8
33006 Oviedo
Spain
;
    'Santiago Garc\'ia-Granda'
;
Departamento de Qu\'imica F\'isica y Anal\'itica
Facultad de Qu\'imica
Universidad de Oviedo
C/ Juli\'an Claver\'ia, 8
33006 Oviedo
Spain
;
data_I
_chemical_name_systematic
;
(1RS,2RS,3RS)-1,2-Dimethoxy-3-methyl-2-phenyl-1-(2-thienyl)cyclopropane
;
_chemical_formula_moiety     'C16 H18 O2 S'
_chemical_formula_sum     'C16 H18 O2 S'
_chemical_formula_iupac     'C16 H18 O2 S'
_chemical_formula_weight     274.36
_symmetry_cell_setting     'monoclinic'
_symmetry_space_group_name_H-M     'P 21/c'
_symmetry_space_group_name_Hall     '-P 2ybc'
loop_
    _symmetry_equiv_pos_as_xyz
    'x, y, z'
    '-x, y+1/2, -z+1/2'
    '-x, -y, -z'
    'x, -y-1/2, z-1/2'
_cell_length_a     12.9924(3)
_cell_length_b     9.7194(2)
_cell_length_c     14.7960(3)
_cell_angle_alpha     90.00
_cell_angle_beta     128.3950(10)
_cell_angle_gamma     90.00
_cell_volume     1464.37(6)
_cell_formula_units_Z     4
_cell_measurement_reflns_used     5163
_cell_measurement_theta_min     4.3
_cell_measurement_theta_max     74.9
_cell_measurement_temperature     293(2)
_exptl_crystal_description     'prism'
_exptl_crystal_colour     'colourless'
_exptl_crystal_size_max     0.56
_exptl_crystal_size_mid     0.35
_exptl_crystal_size_min     0.28
_exptl_crystal_density_diffrn     1.244
_exptl_crystal_density_meas     ?
_exptl_crystal_density_method     'not measured'
_exptl_crystal_F_000     584
_exptl_absorpt_coefficient_mu     1.920
_exptl_absorpt_correction_type     'refdelf'
_exptl_absorpt_process_details     '(XABS2; Parkin <i>et al.</i>,  1995)'
_exptl_absorpt_correction_T_min     0.330
_exptl_absorpt_correction_T_max     0.581
_diffrn_ambient_temperature     293(2)
_diffrn_radiation_type     CuK\a
_diffrn_radiation_wavelength     1.54184
_diffrn_radiation_source     'Nova (Cu) X-ray Source'
_diffrn_radiation_monochromator     graphite
_diffrn_measurement_device_type     'Oxford Diffraction Nova'
_diffrn_measurement_method     \w
_diffrn_detector_area_resol_mean     8.2640
_diffrn_reflns_number     7070
_diffrn_reflns_av_R_equivalents     0.0211
_diffrn_reflns_av_sigmaI/netI     0.0190
_diffrn_reflns_theta_min     4.34
_diffrn_reflns_theta_max     74.95
_diffrn_reflns_theta_full     67.00
_diffrn_measured_fraction_theta_max     0.938
_diffrn_measured_fraction_theta_full     0.982
_diffrn_reflns_limit_h_min     -15
_diffrn_reflns_limit_h_max     15
_diffrn_reflns_limit_k_min     -12
_diffrn_reflns_limit_k_max     11
_diffrn_reflns_limit_l_min     -16
_diffrn_reflns_limit_l_max     18
_diffrn_standards_number     ?
_diffrn_standards_interval_count     ?
_diffrn_standards_interval_time     ?
_diffrn_standards_decay_%     ?
_refine_special_details
;
;
_reflns_number_total     2830
_reflns_number_gt     2435
_reflns_threshold_expression     I>2\s(I)
_refine_ls_structure_factor_coef     Fsqd
_refine_ls_matrix_type     full
_refine_ls_R_factor_all     0.0609
_refine_ls_R_factor_gt     0.0546
_refine_ls_wR_factor_gt     0.1757
_refine_ls_wR_factor_ref     0.1915
_refine_ls_goodness_of_fit_ref     1.161
_refine_ls_restrained_S_all     1.161
_refine_ls_number_reflns     2830
_refine_ls_number_parameters     172
_refine_ls_number_restraints     0
_refine_ls_hydrogen_treatment     constr
_refine_ls_weighting_scheme     calc
_refine_ls_weighting_details
              'w=1/[\s^2^(Fo^2^)+(0.1086P)^2^+0.4259P] where P=(Fo^2^+2Fc^2^)/3'
_atom_sites_solution_hydrogens     geom
_atom_sites_solution_primary     direct
_atom_sites_solution_secondary     difmap
_refine_ls_shift/su_max     0.000
_refine_ls_shift/su_mean     0.000
_refine_diff_density_max     0.47
_refine_diff_density_min     -0.52
_refine_ls_extinction_method     none
_refine_ls_extinction_coef     ?
loop_
    _atom_type_symbol
    _atom_type_description
    _atom_type_scat_dispersion_real
    _atom_type_scat_dispersion_imag
    _atom_type_scat_source
    'C' 'C' 0.0181 0.0091
                         'International Tables Vol C Tables 4.2.6.8 and 6.1.1.4'
    'H' 'H' 0.0000 0.0000
                         'International Tables Vol C Tables 4.2.6.8 and 6.1.1.4'
    'O' 'O' 0.0492 0.0322
                         'International Tables Vol C Tables 4.2.6.8 and 6.1.1.4'
    'S' 'S' 0.3331 0.5567
                         'International Tables Vol C Tables 4.2.6.8 and 6.1.1.4'
_computing_data_collection     'CrysAlis CCD (Oxford Diffraction, 2006)'
_computing_cell_refinement     'CrysAlis RED (Oxford Diffraction, 2006)'
_computing_data_reduction     'CrysAlis RED (Oxford Diffraction, 2006)'
_computing_structure_solution     'SIR92 (Altomare <i>et al.</i>,  1994)'
_computing_structure_refinement     'SHELXL97 (Sheldrick, 2008)'
_computing_molecular_graphics     'ORTEP-3 for Windows (Farrugia, 1997)'
_computing_publication_material     'WinGX (Farrugia, 1999)'
loop_
    _atom_site_type_symbol
    _atom_site_label
    _atom_site_fract_x
    _atom_site_fract_y
    _atom_site_fract_z
    _atom_site_U_iso_or_equiv
    _atom_site_adp_type
    _atom_site_calc_flag
    _atom_site_refinement_flags
    _atom_site_occupancy
    _atom_site_disorder_assembly
    _atom_site_disorder_group
    S S1 0.20782(8) -0.21540(8) 0.43464(7) 0.0761(3) Uani d . 1 . .
    O O1 0.21967(15) -0.00779(16) 0.12428(13) 0.0513(4) Uani d . 1 . .
    O O2 0.17975(16) -0.20993(15) 0.22182(15) 0.0549(4) Uani d . 1 . .
    C C2 0.24847(18) -0.0958(2) 0.29248(17) 0.0431(5) Uani d . 1 . .
    C C14 0.2341(2) 0.0488(3) 0.43703(18) 0.0521(5) Uani d . 1 . .
    H H14 0.2479 0.1376 0.4230 0.063 Uiso calc R 1 . .
    C C13 0.22814(19) -0.0728(2) 0.37976(18) 0.0473(5) Uani d . 1 . .
    C C7 0.2809(2) 0.1667(2) 0.26751(17) 0.0462(5) Uani d . 1 . .
    C C8 0.3982(3) 0.2360(3) 0.3460(2) 0.0597(6) Uani d . 1 . .
    H H8 0.4776 0.1894 0.3840 0.072 Uiso calc R 1 . .
    C C4 0.2883(3) 0.0554(3) 0.0888(2) 0.0654(7) Uani d . 1 . .
    H H4B 0.2447 0.0343 0.0091 0.098 Uiso calc R 1 . .
    H H4A 0.3767 0.0211 0.1350 0.098 Uiso calc R 1 . .
    H H4C 0.2898 0.1533 0.0982 0.098 Uiso calc R 1 . .
    C C1 0.27813(19) 0.0184(2) 0.24060(17) 0.0435(5) Uani d . 1 . .
    C C12 0.1637(2) 0.2390(3) 0.2108(2) 0.0566(6) Uani d . 1 . .
    H H12 0.0844 0.1941 0.1575 0.068 Uiso calc R 1 . .
    C C3 0.38579(19) -0.0804(2) 0.32878(19) 0.0499(5) Uani d . 1 . .
    H H3 0.4492 -0.0403 0.4056 0.060 Uiso calc R 1 . .
    C C16 0.2013(3) -0.1224(4) 0.5271(2) 0.0744(8) Uani d . 1 . .
    H H16 0.1892 -0.1606 0.5775 0.089 Uiso calc R 1 . .
    C C5 0.4434(3) -0.1874(3) 0.2983(3) 0.0680(7) Uani d . 1 . .
    H H5C 0.5304 -0.1603 0.3283 0.102 Uiso calc R 1 . .
    H H5B 0.3894 -0.1960 0.2160 0.102 Uiso calc R 1 . .
    H H5A 0.4471 -0.2742 0.3312 0.102 Uiso calc R 1 . .
    C C6 0.0420(3) -0.1869(3) 0.1399(2) 0.0707(7) Uani d . 1 . .
    H H6C 0.0000 -0.2683 0.0944 0.106 Uiso calc R 1 . .
    H H6A 0.0258 -0.1117 0.0904 0.106 Uiso calc R 1 . .
    H H6B 0.0073 -0.1650 0.1795 0.106 Uiso calc R 1 . .
    C C9 0.3975(3) 0.3743(3) 0.3681(3) 0.0770(8) Uani d . 1 . .
    H H9 0.4764 0.4199 0.4213 0.092 Uiso calc R 1 . .
    C C15 0.2154(3) 0.0112(3) 0.5202(2) 0.0725(8) Uani d . 1 . .
    H H15 0.2134 0.0758 0.5654 0.087 Uiso calc R 1 . .
    C C10 0.2806(4) 0.4449(3) 0.3115(3) 0.0805(9) Uani d . 1 . .
    H H10 0.2808 0.5378 0.3265 0.097 Uiso calc R 1 . .
    C C11 0.1640(3) 0.3783(3) 0.2333(3) 0.0722(7) Uani d . 1 . .
    H H11 0.0851 0.4260 0.1953 0.087 Uiso calc R 1 . .
loop_
    _atom_site_aniso_label
    _atom_site_aniso_U_11
    _atom_site_aniso_U_22
    _atom_site_aniso_U_33
    _atom_site_aniso_U_12
    _atom_site_aniso_U_13
    _atom_site_aniso_U_23
    S1 0.0953(6) 0.0630(5) 0.0924(6) 0.0042(3) 0.0694(5) 0.0161(3)
    O1 0.0570(8) 0.0570(9) 0.0485(8) -0.0101(7) 0.0369(7) -0.0091(6)
    O2 0.0592(9) 0.0437(9) 0.0685(10) -0.0084(6) 0.0430(8) -0.0110(7)
    C2 0.0444(10) 0.0407(10) 0.0474(10) -0.0004(7) 0.0300(8) -0.0020(8)
    C14 0.0751(14) 0.0535(12) 0.0511(11) 0.0033(10) 0.0508(11) 0.0016(9)
    C13 0.0455(10) 0.0502(12) 0.0485(11) 0.0042(8) 0.0304(9) 0.0057(8)
    C7 0.0570(11) 0.0442(11) 0.0512(10) -0.0057(9) 0.0404(10) -0.0038(8)
    C8 0.0634(13) 0.0580(14) 0.0687(14) -0.0138(11) 0.0464(12) -0.0144(11)
    C4 0.0861(17) 0.0669(16) 0.0714(15) -0.0114(13) 0.0628(14) -0.0076(12)
    C1 0.0441(10) 0.0458(11) 0.0454(10) -0.0042(8) 0.0302(8) -0.0044(8)
    C12 0.0645(13) 0.0530(13) 0.0613(13) 0.0040(10) 0.0435(11) 0.0036(10)
    C3 0.0434(10) 0.0512(12) 0.0545(11) 0.0004(8) 0.0301(9) -0.0065(9)
    C16 0.0739(16) 0.095(2) 0.0701(15) 0.0119(15) 0.0523(14) 0.0275(15)
    C5 0.0604(13) 0.0686(16) 0.0820(17) 0.0100(11) 0.0477(13) -0.0076(13)
    C6 0.0588(14) 0.0811(18) 0.0701(15) -0.0210(12) 0.0389(13) -0.0191(13)
    C9 0.104(2) 0.0571(15) 0.0944(19) -0.0321(15) 0.0740(18) -0.0298(14)
    C15 0.0888(18) 0.088(2) 0.0629(15) 0.0051(15) 0.0579(15) 0.0005(13)
    C10 0.134(3) 0.0452(13) 0.106(2) -0.0082(16) 0.096(2) -0.0102(14)
    C11 0.099(2) 0.0547(15) 0.0890(18) 0.0175(14) 0.0713(17) 0.0124(13)
_geom_special_details
;
All e.s.d.'s (except the e.s.d. in the dihedral angle between two l.s. planes)
are estimated using the full covariance matrix. The cell e.s.d.'s are taken
into account individually in the estimation of e.s.d.'s in distances, angles
and torsion angles; correlations between e.s.d.'s in cell parameters are only
used when they are defined by crystal symmetry. An approximate (isotropic)
treatment of cell e.s.d.'s is used for estimating e.s.d.'s involving l.s.
planes.
;
loop_
    _geom_bond_atom_site_label_1
    _geom_bond_atom_site_label_2
    _geom_bond_site_symmetry_2
    _geom_bond_distance
    _geom_bond_publ_flag
    S1 C16 . 1.686(3) ?
    S1 C13 . 1.708(2) ?
    O1 C1 . 1.407(2) ?
    O1 C4 . 1.425(3) ?
    O2 C2 . 1.400(2) ?
    O2 C6 . 1.424(3) ?
    C2 C13 . 1.487(3) ?
    C2 C3 . 1.518(3) ?
    C2 C1 . 1.529(3) ?
    C14 C13 . 1.428(3) ?
    C14 C15 . 1.441(3) ?
    C14 H14 . 0.9300 ?
    C7 C8 . 1.389(3) ?
    C7 C12 . 1.389(3) ?
    C7 C1 . 1.490(3) ?
    C8 C9 . 1.384(4) ?
    C8 H8 . 0.9300 ?
    C4 H4B . 0.9600 ?
    C4 H4A . 0.9600 ?
    C4 H4C . 0.9600 ?
    C1 C3 . 1.521(3) ?
    C12 C11 . 1.394(4) ?
    C12 H12 . 0.9300 ?
    C3 C5 . 1.504(3) ?
    C3 H3 . 0.9800 ?
    C16 C15 . 1.324(5) ?
    C16 H16 . 0.9300 ?
    C5 H5C . 0.9600 ?
    C5 H5B . 0.9600 ?
    C5 H5A . 0.9600 ?
    C6 H6C . 0.9600 ?
    C6 H6A . 0.9600 ?
    C6 H6B . 0.9600 ?
    C9 C10 . 1.378(5) ?
    C9 H9 . 0.9300 ?
    C15 H15 . 0.9300 ?
    C10 C11 . 1.369(5) ?
    C10 H10 . 0.9300 ?
    C11 H11 . 0.9300 ?
loop_
    _geom_angle_atom_site_label_1
    _geom_angle_atom_site_label_2
    _geom_angle_atom_site_label_3
    _geom_angle_site_symmetry_1
    _geom_angle_site_symmetry_3
    _geom_angle
    _geom_angle_publ_flag
    C16 S1 C13 . . 92.92(13) ?
    C1 O1 C4 . . 112.78(17) ?
    C2 O2 C6 . . 113.11(18) ?
    O2 C2 C13 . . 113.14(17) ?
    O2 C2 C3 . . 113.99(17) ?
    C13 C2 C3 . . 118.79(17) ?
    O2 C2 C1 . . 116.28(16) ?
    C13 C2 C1 . . 124.24(18) ?
    C3 C2 C1 . . 59.91(13) ?
    C13 C14 C15 . . 108.7(2) ?
    C13 C14 H14 . . 125.6 ?
    C15 C14 H14 . . 125.6 ?
    C14 C13 C2 . . 131.81(19) ?
    C14 C13 S1 . . 110.92(15) ?
    C2 C13 S1 . . 116.98(16) ?
    C8 C7 C12 . . 118.8(2) ?
    C8 C7 C1 . . 121.7(2) ?
    C12 C7 C1 . . 119.55(19) ?
    C9 C8 C7 . . 120.3(3) ?
    C9 C8 H8 . . 119.9 ?
    C7 C8 H8 . . 119.9 ?
    O1 C4 H4B . . 109.5 ?
    O1 C4 H4A . . 109.5 ?
    H4B C4 H4A . . 109.5 ?
    O1 C4 H4C . . 109.5 ?
    H4B C4 H4C . . 109.5 ?
    H4A C4 H4C . . 109.5 ?
    O1 C1 C7 . . 114.01(17) ?
    O1 C1 C3 . . 116.44(17) ?
    C7 C1 C3 . . 121.67(17) ?
    O1 C1 C2 . . 111.72(16) ?
    C7 C1 C2 . . 122.67(16) ?
    C3 C1 C2 . . 59.69(13) ?
    C7 C12 C11 . . 120.6(2) ?
    C7 C12 H12 . . 119.7 ?
    C11 C12 H12 . . 119.7 ?
    C5 C3 C2 . . 121.32(19) ?
    C5 C3 C1 . . 122.9(2) ?
    C2 C3 C1 . . 60.40(13) ?
    C5 C3 H3 . . 114.0 ?
    C2 C3 H3 . . 114.0 ?
    C1 C3 H3 . . 114.0 ?
    C15 C16 S1 . . 112.6(2) ?
    C15 C16 H16 . . 123.7 ?
    S1 C16 H16 . . 123.7 ?
    C3 C5 H5C . . 109.5 ?
    C3 C5 H5B . . 109.5 ?
    H5C C5 H5B . . 109.5 ?
    C3 C5 H5A . . 109.5 ?
    H5C C5 H5A . . 109.5 ?
    H5B C5 H5A . . 109.5 ?
    O2 C6 H6C . . 109.5 ?
    O2 C6 H6A . . 109.5 ?
    H6C C6 H6A . . 109.5 ?
    O2 C6 H6B . . 109.5 ?
    H6C C6 H6B . . 109.5 ?
    H6A C6 H6B . . 109.5 ?
    C10 C9 C8 . . 120.4(3) ?
    C10 C9 H9 . . 119.8 ?
    C8 C9 H9 . . 119.8 ?
    C16 C15 C14 . . 114.8(3) ?
    C16 C15 H15 . . 122.6 ?
    C14 C15 H15 . . 122.6 ?
    C11 C10 C9 . . 120.1(3) ?
    C11 C10 H10 . . 119.9 ?
    C9 C10 H10 . . 119.9 ?
    C10 C11 C12 . . 119.9(3) ?
    C10 C11 H11 . . 120.1 ?
    C12 C11 H11 . . 120.1 ?
loop_
    _geom_torsion_atom_site_label_1
    _geom_torsion_atom_site_label_2
    _geom_torsion_atom_site_label_3
    _geom_torsion_atom_site_label_4
    _geom_torsion_site_symmetry_1
    _geom_torsion_site_symmetry_2
    _geom_torsion_site_symmetry_3
    _geom_torsion_site_symmetry_4
    _geom_torsion
    _geom_torsion_publ_flag
    C6 O2 C2 C13 . . . . 73.1(2) ?
    C6 O2 C2 C3 . . . . -147.1(2) ?
    C6 O2 C2 C1 . . . . -80.2(2) ?
    C15 C14 C13 C2 . . . . -175.9(2) ?
    C15 C14 C13 S1 . . . . -2.4(3) ?
    O2 C2 C13 C14 . . . . -153.1(2) ?
    C3 C2 C13 C14 . . . . 69.2(3) ?
    C1 C2 C13 C14 . . . . -2.2(3) ?
    O2 C2 C13 S1 . . . . 33.7(2) ?
    C3 C2 C13 S1 . . . . -103.9(2) ?
    C1 C2 C13 S1 . . . . -175.39(15) ?
    C16 S1 C13 C14 . . . . 1.88(18) ?
    C16 S1 C13 C2 . . . . 176.44(17) ?
    C12 C7 C8 C9 . . . . 0.8(3) ?
    C1 C7 C8 C9 . . . . 179.2(2) ?
    C4 O1 C1 C7 . . . . 62.3(2) ?
    C4 O1 C1 C3 . . . . -87.4(2) ?
    C4 O1 C1 C2 . . . . -153.32(19) ?
    C8 C7 C1 O1 . . . . -118.9(2) ?
    C12 C7 C1 O1 . . . . 59.4(2) ?
    C8 C7 C1 C3 . . . . 29.0(3) ?
    C12 C7 C1 C3 . . . . -152.6(2) ?
    C8 C7 C1 C2 . . . . 101.0(2) ?
    C12 C7 C1 C2 . . . . -80.6(3) ?
    O2 C2 C1 O1 . . . . 5.0(2) ?
    C13 C2 C1 O1 . . . . -145.00(18) ?
    C3 C2 C1 O1 . . . . 108.80(19) ?
    O2 C2 C1 C7 . . . . 145.90(19) ?
    C13 C2 C1 C7 . . . . -4.1(3) ?
    C3 C2 C1 C7 . . . . -110.3(2) ?
    O2 C2 C1 C3 . . . . -103.76(19) ?
    C13 C2 C1 C3 . . . . 106.2(2) ?
    C8 C7 C12 C11 . . . . -0.6(3) ?
    C1 C7 C12 C11 . . . . -179.0(2) ?
    O2 C2 C3 C5 . . . . -5.1(3) ?
    C13 C2 C3 C5 . . . . 132.3(2) ?
    C1 C2 C3 C5 . . . . -112.6(2) ?
    O2 C2 C3 C1 . . . . 107.59(19) ?
    C13 C2 C3 C1 . . . . -115.1(2) ?
    O1 C1 C3 C5 . . . . 9.3(3) ?
    C7 C1 C3 C5 . . . . -137.9(2) ?
    C2 C1 C3 C5 . . . . 110.2(2) ?
    O1 C1 C3 C2 . . . . -100.84(19) ?
    C7 C1 C3 C2 . . . . 112.0(2) ?
    C13 S1 C16 C15 . . . . -0.8(2) ?
    C7 C8 C9 C10 . . . . -0.7(4) ?
    S1 C16 C15 C14 . . . . -0.5(4) ?
    C13 C14 C15 C16 . . . . 1.8(4) ?
    C8 C9 C10 C11 . . . . 0.3(4) ?
    C9 C10 C11 C12 . . . . -0.1(4) ?
    C7 C12 C11 C10 . . . . 0.3(4) ?
loop_
    _geom_hbond_atom_site_label_D
    _geom_hbond_atom_site_label_H
    _geom_hbond_atom_site_label_A
    _geom_hbond_site_symmetry_A
    _geom_hbond_distance_DH
    _geom_hbond_distance_HA
    _geom_hbond_distance_DA
    _geom_hbond_angle_DHA
    C16 H16 O2 4_556 0.93 2.55 3.469(3) 172
