# Supplementary material for: (1RS,2RS,3RS)-1,2-Dimeth­oxy-3-methyl-2-phenyl-1-(2-thien­yl)cyclo­propane
Source: Acta Crystallogr Sect E Struct Rep Online. 2009 Mar 19;65(Pt 4):o810. doi: 10.1107/S1600536809009441 (PMC2969068; doi:10.1107/S1600536809009441)
Supplement: Supplementary file 2 [file e-65-0o810-Isup2.hkl]

#
# h,k,l, Fc-squared, Fo-squared, sigma(Fo-squared) and status flag
#
data_I
_shelx_title ' MGS565 in P2(1)/c'
_shelx_refln_list_code          4
_shelx_F_calc_maximum       88.34
_exptl_crystal_F_000       584.00
_reflns_d_resolution_high  0.7983
 
loop_
 _symmetry_equiv_pos_as_xyz
 'x, y, z'
 '-x, y+1/2, -z+1/2'
 '-x, -y, -z'
 'x, -y-1/2, z-1/2'
 
_cell_length_a    12.9924
_cell_length_b     9.7194
_cell_length_c    14.7960
_cell_angle_alpha  90.000
_cell_angle_beta  128.395
_cell_angle_gamma  90.000
 
_shelx_F_squared_multiplier     1.000
 
loop_
 _refln_index_h
 _refln_index_k
 _refln_index_l
 _refln_F_squared_calc
 _refln_F_squared_meas
 _refln_F_squared_sigma
 _refln_observed_status
   1   0   0        0.46        1.48      0.13 o
   3   0   0     5497.46     5878.36     43.60 o
   4   0   0     6302.50     6781.48    169.93 o
   6   0   0      665.44      582.70      2.97 o
   7   0   0      184.76      205.22      4.32 o
   8   0   0       33.61       21.76      0.75 o
   9   0   0       30.60       24.63      0.62 o
  10   0   0       34.52       37.16      1.07 o
  11   0   0        0.87        0.72      0.73 o
  12   0   0       28.37       -0.03      0.63 o
   1   1   0     1478.08     1297.08     10.17 o
   2   1   0     2909.21     2702.11     31.63 o
   3   1   0      656.34      537.35     16.75 o
   4   1   0     2352.95     2155.04     17.18 o
   5   1   0      456.75      524.17      2.97 o
   6   1   0     1599.40     1462.37     18.25 o
   7   1   0      301.81      336.38      1.48 o
   8   1   0      391.34      374.67      4.22 o
   9   1   0       11.60       11.38      0.44 o
  10   1   0       40.48       45.65      1.22 o
  11   1   0        4.09        5.84      0.47 o
  12   1   0        3.08        3.67      0.90 o
   0   2   0       87.96       13.44      1.21 o
   1   2   0      523.17      478.67      1.66 o
   2   2   0     4745.53     5435.87     53.93 o
   3   2   0     1828.04     1686.02      4.59 o
   4   2   0     1770.53     1887.68     18.25 o
   5   2   0      818.94      785.17     11.05 o
   6   2   0      735.92      848.81     19.60 o
   7   2   0       15.11       14.18      0.48 o
   8   2   0      376.24      389.72      3.27 o
   9   2   0       41.14       37.97      0.70 o
  10   2   0        0.97        2.02      0.49 o
  11   2   0        9.51        8.59      0.57 o
  12   2   0        2.70        0.85      0.76 o
   1   3   0     2049.28     1915.34      7.79 o
   2   3   0      504.77      512.66      2.47 o
   3   3   0      755.58      738.03      3.32 o
   4   3   0       26.50       14.52      0.68 o
   5   3   0       36.31       34.60      0.91 o
   6   3   0        9.44       10.46      0.56 o
   7   3   0      349.07      359.58      4.28 o
   8   3   0        2.28        1.30      0.49 o
   9   3   0       80.57       90.66      1.21 o
  10   3   0        2.26        2.59      0.47 o
  11   3   0        2.66        4.04      0.45 o
  12   3   0       27.58       28.41      0.47 o
   0   4   0     2021.19     2232.71     47.67 o
   1   4   0      143.74      140.66      1.34 o
   2   4   0     1569.31     1700.81      5.99 o
   3   4   0      630.72      619.89     19.15 o
   4   4   0      209.94      207.84      3.31 o
   5   4   0      323.02      339.22     31.53 o
   6   4   0        0.90        2.83      1.49 o
   7   4   0       83.22       84.94      1.88 o
   8   4   0       66.55       67.44      1.74 o
   9   4   0        5.14        6.64      0.47 o
  10   4   0       19.52       23.10      0.70 o
  11   4   0        0.17        0.25      0.32 o
  12   4   0        3.03        2.81      0.60 o
   1   5   0        4.23       11.49      0.80 o
   2   5   0       21.60       14.42      0.96 o
   3   5   0        0.30        1.31      0.88 o
   4   5   0      166.66      138.52      1.80 o
   5   5   0        4.95        9.44      0.68 o
   6   5   0       78.88       84.62      1.38 o
   7   5   0        7.04        7.30      0.80 o
   8   5   0       37.64       43.38      0.68 o
   9   5   0        3.56        5.17      0.46 o
  10   5   0        2.02        2.03      0.38 o
  11   5   0        0.70        1.55      0.36 o
   0   6   0      101.92      113.40      2.76 o
   1   6   0       11.78       15.62      1.32 o
   2   6   0       74.53       51.63      1.17 o
   3   6   0       12.61        8.91      0.68 o
   4   6   0      144.56      140.42      1.23 o
   5   6   0      151.36      167.50      2.17 o
   6   6   0        0.99        1.19      0.97 o
   7   6   0       38.21       44.39      1.72 o
   8   6   0       45.41       43.07      0.70 o
   9   6   0        7.82        5.55      0.40 o
  10   6   0        0.12        0.75      0.42 o
  11   6   0        3.01        2.52      0.55 o
   1   7   0      140.89      131.74      1.58 o
   2   7   0       19.05       20.40      0.61 o
   3   7   0      728.63      769.04      3.36 o
   4   7   0      146.45      136.37      1.44 o
   5   7   0      128.33      130.59      1.72 o
   6   7   0       32.38       25.02      1.07 o
   7   7   0       62.01       57.90      1.12 o
   8   7   0        3.88        5.29      0.44 o
   9   7   0        0.04        0.48      0.38 o
  10   7   0        1.69        1.73      0.47 o
   0   8   0       16.45       18.59      1.13 o
   1   8   0        3.81        2.63      0.97 o
   2   8   0        0.03       -0.12      0.32 o
   3   8   0       51.82       48.69      0.96 o
   4   8   0       94.76       96.53      1.53 o
   5   8   0       49.97       55.48      1.71 o
   6   8   0       19.60       24.22      1.29 o
   7   8   0        1.13        1.43      0.71 o
   8   8   0        0.01        0.09      0.46 o
   9   8   0        2.00        0.92      0.99 o
   1   9   0      514.14      542.13     14.26 o
   2   9   0        0.04        0.58      0.75 o
   3   9   0        1.05        2.04      0.96 o
   4   9   0       80.66       85.56      2.12 o
   5   9   0       10.75       12.79      1.08 o
   6   9   0       21.55       20.96      0.78 o
   7   9   0        4.80        4.54      0.53 o
   8   9   0       16.63       15.35      0.81 o
   0  10   0       45.94       59.88      1.76 o
   1  10   0       11.96        9.37      0.84 o
   2  10   0       13.71       16.77      2.08 o
   3  10   0       47.97       51.92      1.58 o
   4  10   0        6.02        8.54      0.94 o
   6  10   0        0.05        0.22      0.64 o
   7  10   0       28.31       20.11      0.64 o
   1  11   0       59.48       58.67      2.58 o
   2  11   0       15.29       12.10      6.39 o
   3  11   0       21.38       17.86      0.76 o
 -12   1   1        0.87        0.49      0.49 o
 -11   1   1       16.54       16.53      0.47 o
 -10   1   1        0.04        0.13      0.14 o
  -9   1   1       10.39        9.51      0.49 o
  -8   1   1       10.69       10.35      0.43 o
  -7   1   1       15.42       15.77      0.73 o
  -6   1   1      296.30      310.29      1.96 o
  -5   1   1       49.43       65.09      3.29 o
  -4   1   1      348.87      413.20      2.47 o
  -3   1   1        0.62        0.46      0.18 o
  -2   1   1      469.72      614.53      6.09 o
   0   1   1     1170.14     1570.55     19.02 o
   2   1   1     1864.85     2143.40     28.89 o
   3   1   1     4961.00     5106.67     12.88 o
   4   1   1       25.90       33.16      4.51 o
   5   1   1     2236.64     2269.02      9.77 o
   6   1   1        2.67        1.15      0.39 o
   7   1   1      421.76      436.27      5.20 o
   8   1   1        6.09        6.87      0.43 o
   9   1   1       64.59       63.11      0.82 o
  10   1   1        0.42        0.99      0.49 o
  11   1   1        0.16        0.69      0.35 o
 -12   2   1        0.16       -0.08      0.39 o
 -11   2   1        1.77        0.37      0.38 o
 -10   2   1       23.04       25.04      0.57 o
  -9   2   1       24.20       21.40      0.50 o
  -8   2   1       11.32        7.43      0.54 o
  -7   2   1      129.59      149.22      1.76 o
  -6   2   1       51.29       58.58      0.84 o
  -5   2   1     1597.57     1617.08    106.76 o
  -4   2   1      994.86      863.29     26.66 o
  -3   2   1     1882.33     1716.50     18.28 o
  -2   2   1      119.08      137.61      1.70 o
  -1   2   1     3406.49     3247.81     26.34 o
   1   2   1     2842.07     2820.61     59.03 o
   2   2   1      120.20      148.19      1.19 o
   3   2   1       35.29       53.76      1.21 o
   4   2   1      229.00      222.03      2.70 o
   5   2   1      704.60      740.67      3.50 o
   6   2   1       98.55       86.76      2.12 o
   7   2   1       11.67        6.49      0.46 o
   8   2   1       32.89       34.22      0.61 o
   9   2   1       21.89       26.75      0.51 o
  10   2   1       10.11       10.77      0.65 o
  11   2   1       17.19       18.21      0.46 o
 -12   3   1       24.97       26.50      0.49 o
 -11   3   1        7.87        8.07      0.41 o
 -10   3   1       48.70       46.17      1.02 o
  -9   3   1       32.51       31.11      0.57 o
  -8   3   1       88.94       97.71      1.08 o
  -7   3   1      355.35      361.75      2.39 o
  -6   3   1        7.09       21.92      1.27 o
  -5   3   1        1.25        2.36      0.65 o
  -4   3   1      214.01      135.89      1.08 o
  -3   3   1      999.45      978.84      4.60 o
  -2   3   1     2009.44     1662.22      5.87 o
  -1   3   1      332.16      304.02      1.80 o
   0   3   1      857.32      738.14      5.26 o
   1   3   1       33.27       59.83      1.67 o
   2   3   1      781.86      741.06      5.02 o
   3   3   1       81.91       49.72      0.97 o
   4   3   1       99.79       86.87      6.40 o
   5   3   1      133.13       94.55      9.53 o
   6   3   1        0.76        0.47      0.28 o
   7   3   1       22.35       31.21      0.56 o
   8   3   1        0.10        0.05      0.38 o
   9   3   1        7.78        8.05      0.50 o
  10   3   1        4.87        6.45      0.45 o
  11   3   1        0.13       -0.02      0.60 o
 -12   4   1        0.30        0.43      0.32 o
 -11   4   1        4.62        5.48      0.43 o
 -10   4   1        7.52        6.79      0.50 o
  -9   4   1        2.18        3.48      0.44 o
  -8   4   1      777.79      808.35      6.76 o
  -7   4   1        5.91        6.29      0.53 o
  -6   4   1      605.18      637.68      2.69 o
  -5   4   1      123.18      132.13      8.90 o
  -4   4   1      673.42      721.74      6.51 o
  -3   4   1     1289.93     1473.55      7.98 o
  -2   4   1     1533.40     1689.26      5.81 o
  -1   4   1      506.07      577.59      2.58 o
   0   4   1        1.20        2.47      0.69 o
   1   4   1       33.22       25.38      1.10 o
   2   4   1       35.52       31.59      1.24 o
   3   4   1        4.12        8.93      0.65 o
   4   4   1      404.35      361.43      9.48 o
   5   4   1       33.71       33.44      0.87 o
   6   4   1       10.01        9.99      0.45 o
   7   4   1        0.41        0.08      0.25 o
   8   4   1       10.88       10.41      0.62 o
   9   4   1       17.56       13.70      0.47 o
  10   4   1       10.31       10.29      0.52 o
  11   4   1        6.18        6.62      0.40 o
 -12   5   1       15.74       14.08      0.47 o
 -11   5   1        0.15        0.01      0.24 o
 -10   5   1       44.62       37.91      0.62 o
  -9   5   1      112.49      107.75      2.87 o
  -8   5   1       87.20       81.36      1.21 o
  -7   5   1      296.44      295.40      2.51 o
  -6   5   1        7.01        3.27      0.69 o
  -5   5   1       33.42       26.91      0.79 o
  -4   5   1      543.20      488.65      3.51 o
  -3   5   1       40.50       38.93      0.97 o
  -2   5   1      485.54      453.11     10.85 o
  -1   5   1     2792.02     3161.99     50.46 o
   0   5   1       49.77       42.89      1.59 o
   1   5   1     1238.11     1381.33      8.70 o
   2   5   1      164.61      201.08      3.29 o
   3   5   1       68.50       72.62      1.72 o
   4   5   1      259.92      265.58      3.62 o
   5   5   1       23.46       28.34      0.89 o
   6   5   1        9.29        8.24      0.49 o
   7   5   1      159.27      160.38      3.27 o
   8   5   1        4.82        2.32      0.41 o
   9   5   1       19.92       19.20      0.50 o
  10   5   1        0.03        0.50      0.44 o
  11   5   1        5.68        4.47      0.47 o
 -11   6   1        3.52        4.60      0.39 o
 -10   6   1        0.60        1.15      0.38 o
  -9   6   1        3.97        2.96      0.40 o
  -8   6   1      131.98      129.59      2.47 o
  -7   6   1       19.95       15.17      0.72 o
  -6   6   1        5.24        2.72      0.74 o
  -5   6   1       88.66       82.35      2.04 o
  -4   6   1       22.01       20.77      0.64 o
  -3   6   1      541.26      459.13      2.04 o
  -2   6   1        0.42        0.92      0.61 o
  -1   6   1      282.23      225.01     16.26 o
   0   6   1       67.68       53.25      2.39 o
   1   6   1        4.95        0.05      0.95 o
   2   6   1       97.27       82.75      2.49 o
   3   6   1        0.25        0.60      0.66 o
   4   6   1       62.32       52.77      1.88 o
   5   6   1       61.23       62.89      3.40 o
   6   6   1       23.15       22.01      1.41 o
   7   6   1      102.61      103.75      1.10 o
   8   6   1       18.21       19.58      0.51 o
   9   6   1       24.67       22.89      0.49 o
  10   6   1        0.29        0.28      0.35 o
 -10   7   1        6.70        5.81      0.54 o
  -9   7   1       49.02       57.77      1.14 o
  -8   7   1        0.96        1.26      0.45 o
  -7   7   1      112.05      123.07      4.22 o
  -6   7   1      419.78      445.46      9.64 o
  -5   7   1      564.55      575.26      3.40 o
  -4   7   1      864.67      903.85      4.09 o
  -3   7   1      304.81      296.04      1.81 o
  -2   7   1      483.88      469.52      3.65 o
  -1   7   1      405.83      381.86      3.74 o
   0   7   1      499.02      483.81      4.15 o
   1   7   1      277.44      260.41      4.76 o
   2   7   1       21.46       24.30      0.69 o
   3   7   1        4.18        2.63      0.78 o
   4   7   1      166.01      163.14      3.73 o
   5   7   1      141.92      164.50      3.54 o
   6   7   1       15.91       12.72      0.57 o
   7   7   1       49.26       62.76      2.86 o
   8   7   1        7.10        4.67      0.47 o
   9   7   1       13.33       14.69      0.54 o
 -10   8   1       12.79       14.36      0.84 o
  -9   8   1        8.50        6.42      4.23 o
  -8   8   1       40.94       49.58      0.91 o
  -7   8   1       18.47       18.67      0.68 o
  -6   8   1       78.53       96.80      1.47 o
  -5   8   1       76.12       76.66      1.37 o
  -4   8   1        7.35        7.48      0.73 o
  -3   8   1      261.15      271.95      2.72 o
  -2   8   1      140.89      131.55      1.32 o
  -1   8   1      371.34      362.43      5.99 o
   0   8   1      476.74      459.18     11.28 o
   1   8   1      240.85      254.14      2.22 o
   2   8   1      655.81      684.54      5.60 o
   3   8   1      104.19      109.45      2.42 o
   4   8   1      235.93      284.64      3.78 o
   5   8   1        1.43        0.84      1.12 o
   6   8   1      116.76      143.51      1.97 o
   7   8   1        0.04        0.48      0.48 o
   8   8   1       23.48       25.74      0.70 o
   9   8   1       15.62       11.71      0.82 o
  -9   9   1        4.35        4.80      0.79 o
  -8   9   1        3.77        3.14      0.83 o
  -7   9   1        0.80        2.11      0.71 o
  -6   9   1        4.68        4.75      1.12 o
  -5   9   1        5.42        6.41      1.24 o
  -4   9   1       81.00       83.57      1.39 o
  -3   9   1       13.05       14.27      0.76 o
  -2   9   1      122.38      120.51      1.33 o
  -1   9   1       39.54       46.38      1.18 o
   0   9   1       55.21       54.04      1.24 o
   1   9   1       94.36      106.23      2.60 o
   2   9   1        0.35        0.36      0.70 o
   3   9   1       48.53       58.24      1.83 o
   4   9   1        9.64        9.01      1.13 o
   6   9   1       15.76       14.91      0.69 o
   7   9   1        0.49       -0.01      0.34 o
   8   9   1        9.06        7.90      0.79 o
  -7  10   1        2.05        1.42      0.64 o
  -6  10   1       26.84       30.00      0.72 o
  -5  10   1        0.24        0.28      1.24 o
  -4  10   1        6.06        4.20      1.02 o
  -3  10   1       32.80       34.92      2.78 o
  -2  10   1        0.35        1.09      0.69 o
  -1  10   1       30.12       27.01      0.88 o
   0  10   1        0.05        0.47      1.14 o
   1  10   1        2.94        2.75      0.78 o
   2  10   1       46.64       53.20      4.36 o
   3  10   1       14.27       13.51      1.04 o
   5  10   1        5.34        4.73      0.66 o
   6  10   1        0.93        0.55      0.64 o
  -4  11   1       18.16       20.65      0.76 o
  -3  11   1       19.96       25.34      0.94 o
  -2  11   1       35.27       27.25     13.32 o
  -1  11   1       43.03       43.86      1.29 o
   0  11   1        8.27        7.66      0.69 o
   1  11   1        0.61        1.53      0.67 o
   2  11   1        0.20       -0.08      0.78 o
  -1  12   1        9.72        7.15      0.69 o
 -12   0   2        0.26        0.04      0.19 o
 -11   0   2      201.37      182.80      2.17 o
 -10   0   2       59.39       62.92      2.07 o
  -9   0   2      936.51     1009.61      4.65 o
  -8   0   2       27.55       31.34      1.81 o
  -5   0   2      112.50      115.39      6.96 o
  -4   0   2     7803.86     6900.90     48.45 o
  -3   0   2      889.34      839.42     23.46 o
   1   0   2     4156.34     4644.75     41.93 o
   2   0   2     4654.24     4764.01     49.47 o
   3   0   2       99.10       85.26      1.83 o
   4   0   2       54.79       67.44      1.00 o
   5   0   2      684.54      568.11      3.18 o
   6   0   2       26.36       21.78      0.53 o
   7   0   2     1758.07     1663.84      4.79 o
   8   0   2       30.22       39.33      1.10 o
   9   0   2      236.45      216.84      2.80 o
  10   0   2       26.75       23.26      0.69 o
  11   0   2       21.66       -0.08      0.56 o
 -12   1   2        6.30        7.50      0.44 o
 -11   1   2       66.69       73.09      0.80 o
 -10   1   2        0.50        0.47      0.59 o
  -9   1   2       36.22       33.21      1.10 o
  -8   1   2       16.34       13.22      0.48 o
  -7   1   2       81.80       72.54      0.80 o
  -6   1   2       87.38       49.91      1.88 o
  -5   1   2      106.81      173.97      2.67 o
  -4   1   2       40.31       47.44      0.71 o
  -2   1   2      446.60      370.45      8.58 o
  -1   1   2     2521.17     2381.05     85.18 o
   0   1   2      120.60       88.71      7.46 o
   1   1   2     1581.86     1558.68     53.94 o
   2   1   2     3970.67     4057.99    102.18 o
   3   1   2       94.01      152.89      2.37 o
   4   1   2      207.16      176.45      1.46 o
   5   1   2       57.84       37.33      0.87 o
   6   1   2       15.92       17.48      0.74 o
   7   1   2       36.04       39.31      0.57 o
   8   1   2        2.36        2.23      0.42 o
   9   1   2       83.03       83.07      1.07 o
  10   1   2        0.10        0.16      0.42 o
  11   1   2        1.81        1.19      1.04 o
 -13   2   2        4.51        5.78      0.44 o
 -12   2   2       14.22       15.35      0.46 o
 -11   2   2       52.79       57.85      1.07 o
 -10   2   2        1.20        0.41      0.43 o
  -9   2   2      212.97      219.59      2.07 o
  -8   2   2      431.85      421.53      6.67 o
  -7   2   2       14.14        7.98      0.84 o
  -6   2   2      598.08      511.98     16.25 o
  -5   2   2      661.94      629.63      9.16 o
  -4   2   2     2543.46     2099.15     26.86 o
  -3   2   2     2853.76     2603.70     27.03 o
  -2   2   2        9.93       76.85      1.36 o
  -1   2   2     1350.97     1149.89     58.81 o
   0   2   2     1048.20     1439.81      5.38 o
   1   2   2      656.35      439.86      4.33 o
   2   2   2      230.81      188.61      2.41 o
   3   2   2       46.88       98.44      1.84 o
   4   2   2      147.42      125.67      1.23 o
   5   2   2        4.50       12.15      0.56 o
   6   2   2        1.05        2.98      0.39 o
   7   2   2       16.18       14.97      0.45 o
   8   2   2        1.25        2.02      0.43 o
   9   2   2       34.71       36.42      0.87 o
  10   2   2       16.50       22.91      0.50 o
  11   2   2        9.79        8.79      0.51 o
 -13   3   2        0.67        1.47      0.40 o
 -12   3   2       26.75       30.30      0.59 o
 -11   3   2        5.43        5.59      0.45 o
 -10   3   2       21.76       28.29      1.04 o
  -9   3   2      212.73      209.93      2.08 o
  -8   3   2      225.37      243.07      1.52 o
  -7   3   2      512.86      490.54      7.08 o
  -6   3   2      580.23      614.86      5.53 o
  -5   3   2      311.22      247.93      8.32 o
  -4   3   2       14.01       19.65      0.52 o
  -3   3   2     2324.27     2454.73    118.88 o
  -2   3   2      382.33      332.93     11.87 o
  -1   3   2     1183.14     1175.76     18.05 o
   0   3   2       23.20       31.47      1.15 o
   1   3   2       85.86       77.01      2.08 o
   2   3   2       22.98       19.51      2.06 o
   3   3   2       46.26       66.23      4.28 o
   4   3   2      106.15      117.12     12.49 o
   5   3   2       13.69       16.46      0.66 o
   6   3   2        1.03        1.38      0.43 o
   7   3   2       53.23       46.91      0.72 o
   8   3   2       10.47        8.19      0.48 o
   9   3   2        1.17        2.64      0.41 o
  10   3   2        1.12        0.61      0.52 o
  11   3   2        2.86        1.35      0.48 o
 -13   4   2        2.65        2.50      0.36 o
 -12   4   2        8.22       11.56      0.38 o
 -11   4   2       30.79       35.49      0.69 o
 -10   4   2        3.31        1.95      0.44 o
  -9   4   2      129.80      133.14      1.75 o
  -8   4   2       26.93       23.88      0.50 o
  -7   4   2      267.64      269.23      1.60 o
  -6   4   2       36.89       43.31      1.22 o
  -5   4   2       76.96       59.89      2.31 o
  -4   4   2      163.41      171.66      5.73 o
  -3   4   2       82.65      105.12      2.53 o
  -2   4   2      248.41      227.71      3.51 o
  -1   4   2      258.88      340.18     20.62 o
   0   4   2       69.73       56.84      1.71 o
   1   4   2      137.77      170.76      2.90 o
   2   4   2       21.60       18.93      0.75 o
   3   4   2        9.25       15.46      1.59 o
   4   4   2       55.65       63.53      1.75 o
   5   4   2        1.08        1.53      0.51 o
   6   4   2       35.31       30.70      0.57 o
   7   4   2        2.74        2.40      0.48 o
   8   4   2       17.35       15.30      0.47 o
   9   4   2        6.83        7.70      0.45 o
  10   4   2        0.91        0.33      0.38 o
 -12   5   2        1.99        3.79      0.38 o
 -11   5   2        1.92        1.92      0.41 o
 -10   5   2        7.51       10.47      0.50 o
  -9   5   2        0.87        1.18      0.48 o
  -8   5   2        6.38        6.15      0.61 o
  -7   5   2        0.50        0.67      0.67 o
  -6   5   2        0.29        0.78      0.48 o
  -5   5   2       75.97       50.69      0.86 o
  -4   5   2        8.87       10.55      0.82 o
  -3   5   2       27.31       44.66      1.87 o
  -2   5   2      151.07      131.03      1.51 o
  -1   5   2       12.28       40.41      2.64 o
   0   5   2      484.79      415.16     17.93 o
   1   5   2      128.70      156.20      7.79 o
   2   5   2       36.69       21.06      0.70 o
   3   5   2       73.89       90.51      1.23 o
   4   5   2       10.53       12.01      0.71 o
   5   5   2       38.42       38.71      0.90 o
   6   5   2        9.53        8.57      0.51 o
   7   5   2        4.14        7.23      0.45 o
   8   5   2        2.86        1.77      0.44 o
   9   5   2        1.50        0.43      0.47 o
  10   5   2        0.90        0.60      0.36 o
 -12   6   2        1.07        0.53      0.43 o
 -11   6   2        2.56        2.78      0.40 o
 -10   6   2       10.90       10.43      0.43 o
  -9   6   2        4.03        2.38      0.45 o
  -8   6   2        1.93        1.89      0.50 o
  -7   6   2      289.56      293.69      5.43 o
  -6   6   2      607.51      637.97      8.33 o
  -5   6   2      507.99      543.59      7.82 o
  -4   6   2      419.02      372.07      1.91 o
  -3   6   2      309.65      318.57      3.16 o
  -2   6   2        9.10       16.94      0.83 o
  -1   6   2     1075.94     1081.42      7.35 o
   0   6   2        7.89       17.89      1.90 o
   1   6   2      569.04      581.58     17.51 o
   2   6   2        0.19        2.13      0.88 o
   3   6   2        2.17        6.07      0.87 o
   4   6   2        0.23        3.34      1.99 o
   5   6   2       14.45        9.23      0.92 o
   6   6   2      184.96      206.43      1.75 o
   7   6   2        0.55        1.04      0.45 o
   8   6   2       25.72       34.42      0.60 o
   9   6   2        2.78        1.96      0.37 o
 -11   7   2        5.44        2.35      0.62 o
 -10   7   2        1.78        0.24      0.61 o
  -9   7   2        4.83        6.24      0.70 o
  -8   7   2        1.54        4.05      0.54 o
  -7   7   2       41.49       40.26      1.55 o
  -6   7   2       63.75       78.06      1.08 o
  -5   7   2       53.04       56.59      1.00 o
  -4   7   2       54.01       59.52      0.79 o
  -3   7   2       28.39       23.46      0.61 o
  -2   7   2        0.01        0.55      0.49 o
  -1   7   2      201.32      190.98      1.94 o
   0   7   2       49.06       50.16      1.15 o
   1   7   2       77.01       71.05      1.17 o
   2   7   2      259.43      257.97      3.40 o
   3   7   2      165.61      165.04      2.81 o
   4   7   2      392.48      438.40      4.51 o
   5   7   2       62.44       55.92      1.28 o
   6   7   2       19.38       21.32      0.63 o
   7   7   2       59.03       65.04      0.79 o
   8   7   2        6.54        7.36      0.45 o
   9   7   2        2.48        2.96      0.94 o
 -10   8   2       12.76        9.92      6.43 o
  -9   8   2        6.42        8.27      0.49 o
  -8   8   2      104.79      109.84      1.08 o
  -7   8   2        3.35        3.38      0.59 o
  -6   8   2        0.04        0.06      0.32 o
  -5   8   2       26.71       24.92      1.13 o
  -4   8   2       53.62       56.32      1.29 o
  -3   8   2      124.82      135.14      1.62 o
  -2   8   2       94.75       91.27      1.12 o
  -1   8   2       54.80       60.45      2.37 o
   0   8   2        0.44       10.56      6.11 o
   1   8   2      160.06      173.73      2.39 o
   2   8   2        1.11        0.49      0.68 o
   3   8   2      161.52      181.69      3.10 o
   4   8   2       51.92       59.75      1.79 o
   5   8   2        8.16        7.06      0.70 o
   6   8   2        4.63        3.51      0.58 o
   7   8   2        0.09       -0.22      0.33 o
   8   8   2       13.17        9.80      0.91 o
  -8   9   2        5.19        5.30      0.60 o
  -7   9   2       16.67       14.24      1.24 o
  -6   9   2       31.30       28.23      1.18 o
  -5   9   2      103.38      115.26      3.16 o
  -4   9   2       22.63       21.70      0.86 o
  -3   9   2        7.22       10.65      0.96 o
  -2   9   2       24.68       23.93      1.05 o
  -1   9   2      226.73      189.48      3.77 o
   0   9   2      104.48       98.51      2.40 o
   1   9   2        2.73        1.32      1.38 o
   2   9   2       23.44       25.89      2.18 o
   3   9   2        2.92        4.77      1.24 o
   5   9   2       25.43       24.23      0.79 o
   6   9   2       69.89       71.17      0.85 o
   7   9   2        3.85        2.38      0.85 o
  -8  10   2        0.35       -0.11      0.34 o
  -6  10   2       10.18        9.62      0.98 o
  -5  10   2        3.28        3.45      0.97 o
  -4  10   2        0.69       -0.11      1.00 o
  -3  10   2        0.36        0.09      0.49 o
  -2  10   2        0.15        0.03      0.40 o
  -1  10   2        6.55        4.72      0.87 o
   0  10   2        1.75        2.10      0.77 o
   1  10   2        1.24        0.25      0.94 o
   2  10   2        1.39        2.17      0.75 o
   4  10   2        0.13        0.24      0.47 o
   5  10   2        2.79        1.61      0.76 o
  -5  11   2        0.17        0.10      0.19 o
  -4  11   2        0.83        0.50      0.58 o
  -3  11   2        0.65        1.21      0.78 o
  -2  11   2        0.52        0.44      0.54 o
  -1  11   2        0.09       -0.01      0.60 o
   0  11   2        0.98        1.06      0.67 o
   4  11   2        1.75        1.36      0.56 o
  -2  12   2       24.05       17.94      0.60 o
 -13   1   3        3.77        3.57      0.46 o
 -12   1   3       11.50        9.25      0.38 o
 -11   1   3       11.46       12.44      0.37 o
 -10   1   3       29.89       29.33      0.52 o
  -9   1   3       21.71       23.95      0.81 o
  -8   1   3       19.73       25.48      0.97 o
  -7   1   3      156.19      160.73      8.21 o
  -6   1   3      235.72      264.82      4.41 o
  -5   1   3       47.82       46.50      0.86 o
  -4   1   3     1605.26     1752.64      4.13 o
  -3   1   3      311.01      354.90      4.42 o
  -2   1   3     5949.14     5889.58    321.41 o
  -1   1   3       87.09      139.95      2.68 o
   0   1   3     1990.99     2049.49     36.42 o
   1   1   3     1873.74     2014.13     46.28 o
   2   1   3      149.87      123.67      2.18 o
   3   1   3      444.21      467.37      2.32 o
   4   1   3       29.33       22.61      0.50 o
   5   1   3      116.21      123.60      1.16 o
   6   1   3      162.59      148.15      1.53 o
   7   1   3       12.35       10.84      0.45 o
   8   1   3      147.05      133.02      1.16 o
   9   1   3        5.51        6.62      0.51 o
  10   1   3       48.84       47.65      0.85 o
 -13   2   3        3.97        3.65      0.44 o
 -12   2   3        2.07        0.92      0.42 o
 -11   2   3        2.30        1.10      0.49 o
 -10   2   3       42.16       34.15      1.01 o
  -9   2   3       14.29       14.09      0.56 o
  -8   2   3        1.33        4.74      0.87 o
  -7   2   3      281.70      381.22     14.31 o
  -6   2   3        3.51       10.37      0.66 o
  -5   2   3       31.54       57.24      1.36 o
  -4   2   3       19.44       11.42      0.50 o
  -3   2   3      235.55      288.51      1.75 o
  -2   2   3     4338.83     5042.73    255.74 o
  -1   2   3      257.62      335.67      7.17 o
   0   2   3      188.90      240.31     14.87 o
   1   2   3       73.32      102.55      1.87 o
   2   2   3      508.05      555.44      4.56 o
   3   2   3      214.34      300.04      1.94 o
   4   2   3       18.59       14.15      1.12 o
   5   2   3       26.37       25.10      0.47 o
   6   2   3       23.25       20.81      0.55 o
   7   2   3      174.54      166.15      1.21 o
   8   2   3        0.08        0.05      0.18 o
   9   2   3       11.49        9.63      0.48 o
  10   2   3        2.50        1.50      0.62 o
 -13   3   3        1.72        2.65      0.36 o
 -12   3   3        0.02        0.13      0.39 o
 -11   3   3        9.51        7.55      0.58 o
 -10   3   3        1.56        2.68      0.89 o
  -9   3   3       74.77       91.45      0.81 o
  -8   3   3       18.99       22.55      0.56 o
  -7   3   3       70.22       77.84      1.26 o
  -6   3   3       51.17       61.03      1.16 o
  -5   3   3      372.12      446.05      7.88 o
  -4   3   3      994.41     1154.78     19.24 o
  -3   3   3        3.57       25.61      0.67 o
  -2   3   3       51.35       88.67      3.91 o
  -1   3   3     2173.93     2576.07     70.25 o
   0   3   3      106.23      183.01      2.59 o
   1   3   3        5.06        0.93      0.55 o
   2   3   3      575.71      606.21      3.36 o
   3   3   3       31.28       56.28      2.44 o
   4   3   3        7.17       11.45      0.45 o
   5   3   3        4.46        3.30      0.38 o
   6   3   3       79.68       78.81      0.97 o
   7   3   3        0.46        0.06      0.28 o
   8   3   3        0.46        0.11      0.20 o
   9   3   3        6.05        5.87      0.46 o
  10   3   3        0.14        0.26      0.41 o
 -13   4   3        0.01        0.30      0.41 o
 -12   4   3       39.59       42.79      1.10 o
 -11   4   3        8.78        8.34      0.41 o
 -10   4   3        3.39        2.46      0.57 o
  -9   4   3        0.21        0.13      0.39 o
  -8   4   3       47.27       49.99      0.75 o
  -7   4   3      113.85      123.19      1.07 o
  -6   4   3      143.31      126.44      7.52 o
  -5   4   3       65.07       63.77      1.05 o
  -4   4   3      346.27      390.56      3.32 o
  -3   4   3       83.68      107.77      2.35 o
  -2   4   3     1429.65     1456.70      8.69 o
  -1   4   3     3465.26     3602.36     34.68 o
   0   4   3      596.45      594.94      5.39 o
   1   4   3     1025.19     1131.53      4.74 o
   2   4   3      541.85      572.41      2.47 o
   3   4   3      315.94      403.53      3.53 o
   4   4   3      175.05      179.73      1.62 o
   5   4   3       29.04       28.44      0.85 o
   6   4   3      210.57      224.54      1.63 o
   7   4   3        4.08        3.00      0.45 o
   8   4   3        1.99        0.93      0.34 o
   9   4   3        5.63        6.18      0.38 o
  10   4   3        1.89        1.15      0.52 o
 -12   5   3       12.06        9.48      0.39 o
 -11   5   3       62.61       63.76      2.50 o
 -10   5   3      125.46      119.25      2.68 o
  -9   5   3        1.01        1.15      0.46 o
  -8   5   3      432.83      427.93      2.95 o
  -7   5   3       87.26       91.76      0.84 o
  -6   5   3      830.15      843.45     17.85 o
  -5   5   3       44.00       49.08      1.13 o
  -4   5   3      661.97      680.01     13.93 o
  -3   5   3       29.06       49.12      1.88 o
  -2   5   3     1110.38     1132.87     23.19 o
  -1   5   3      240.24      300.04      2.34 o
   0   5   3     1316.01     1284.75      5.21 o
   1   5   3      537.37      463.23      7.44 o
   2   5   3      412.43      447.49     11.36 o
   3   5   3      213.77      213.39      1.31 o
   4   5   3        9.51       12.14      1.70 o
   5   5   3      251.25      239.44      2.37 o
   6   5   3      130.91      124.51      1.14 o
   7   5   3      110.39      112.42      1.78 o
   8   5   3       23.73       21.92      0.65 o
   9   5   3        0.03        0.29      0.30 o
 -12   6   3       12.14       12.01      2.12 o
 -11   6   3        0.67        2.17      0.39 o
 -10   6   3        0.14        0.26      0.37 o
  -9   6   3        9.65       10.42      0.49 o
  -8   6   3        0.62        0.20      0.81 o
  -7   6   3      169.55      163.34      2.02 o
  -6   6   3      160.51      148.22      1.48 o
  -5   6   3      114.62       88.58      1.26 o
  -4   6   3       36.00       40.14      2.63 o
  -3   6   3      117.24       83.53      1.71 o
  -2   6   3      288.16      242.86      2.80 o
  -1   6   3      230.90      203.31      1.51 o
   0   6   3      120.96       97.29      1.01 o
   1   6   3       67.60       59.14      0.83 o
   2   6   3      201.39      174.88      1.45 o
   3   6   3      172.16      184.45      2.82 o
   4   6   3       96.31       95.70      1.65 o
   5   6   3       12.14       17.10      0.70 o
   6   6   3       38.60       39.49      0.92 o
   7   6   3       11.88       17.49      0.50 o
   8   6   3        0.01        0.03      0.27 o
   9   6   3        1.78        3.13      1.03 o
 -11   7   3        3.20        3.98      0.48 o
 -10   7   3       19.97       16.59      0.54 o
  -9   7   3        1.18        1.96      0.42 o
  -8   7   3        8.26        5.19      0.82 o
  -7   7   3       80.15       84.73      1.54 o
  -6   7   3       52.94       57.13      1.41 o
  -5   7   3      658.66      666.67      3.05 o
  -4   7   3        0.75        1.25      0.79 o
  -3   7   3      145.17      137.25      1.64 o
  -2   7   3       10.84       11.66      0.63 o
  -1   7   3       47.84       37.56      1.50 o
   0   7   3       28.71       24.77      1.15 o
   1   7   3      552.98      535.81      4.94 o
   2   7   3       37.02       39.28      1.51 o
   3   7   3      154.79      178.76      2.96 o
   5   7   3        1.24        2.78      0.55 o
   6   7   3       51.97       59.13      0.99 o
   7   7   3        0.75        1.77      0.45 o
   8   7   3       13.54       12.62      1.02 o
 -10   8   3        3.63        4.45      1.00 o
  -9   8   3        2.86        2.25      0.49 o
  -8   8   3        8.96       12.15      0.45 o
  -7   8   3       30.79       33.72      0.77 o
  -6   8   3       12.97       19.87      0.68 o
  -5   8   3       67.59       74.19      1.24 o
  -4   8   3       14.09       15.79      0.66 o
  -3   8   3       70.81       71.38      0.80 o
  -2   8   3        0.85        2.02      1.27 o
  -1   8   3       16.50       13.10      1.15 o
   0   8   3        0.52        0.67      0.72 o
   1   8   3        8.98        7.01      0.93 o
   2   8   3       19.50       22.38      1.24 o
   3   8   3       28.59       32.28      1.41 o
   4   8   3        3.09        4.80      0.71 o
   5   8   3       14.91       14.54      0.56 o
   6   8   3        4.16        3.80      0.51 o
   7   8   3       58.70       64.91      1.32 o
  -9   9   3       24.44       23.10      0.82 o
  -8   9   3        2.04        3.73      0.88 o
  -7   9   3       72.64       78.97      1.95 o
  -6   9   3        4.03        5.33      0.67 o
  -5   9   3       59.14       62.21      1.18 o
  -4   9   3       42.16       47.27      3.09 o
  -3   9   3       62.95       68.83      1.53 o
  -2   9   3       51.85       54.50      1.23 o
  -1   9   3        0.69        3.45      2.06 o
   0   9   3       34.62       32.78      2.17 o
   1   9   3        3.54        4.89      0.97 o
   2   9   3        2.89        3.79      0.87 o
   4   9   3       17.02       20.51      0.75 o
   5   9   3        8.44       11.28      0.49 o
   6   9   3        7.29        9.40      0.98 o
  -8  10   3        5.36        5.43      0.79 o
  -7  10   3        8.85       11.32      1.03 o
  -6  10   3        0.56        1.12      0.79 o
  -5  10   3       11.61       14.49      0.91 o
  -4  10   3        7.25        7.08      0.72 o
  -3  10   3        7.40        6.76      0.78 o
  -2  10   3       13.83       12.36      0.85 o
  -1  10   3       15.02       14.40      0.80 o
   0  10   3       14.91       13.73      0.75 o
   1  10   3       46.91       48.12      1.94 o
   3  10   3        0.41        0.10      0.28 o
   4  10   3       22.29       25.12      1.58 o
  -5  11   3       14.00       12.69      0.75 o
  -3  11   3       31.41       26.57      0.96 o
  -2  11   3        9.96       10.83      0.85 o
  -1  11   3       78.38       73.95      1.50 o
   0  11   3       23.38       26.95      0.94 o
   1  11   3       18.08       -0.21      1.11 o
 -13   0   4       49.15       40.18      0.71 o
 -12   0   4       29.45       23.87      0.56 o
 -11   0   4      497.62      484.28      2.46 o
 -10   0   4      116.32      112.81      1.19 o
  -9   0   4       75.66       81.15      0.87 o
  -8   0   4       37.43       21.31      2.17 o
  -7   0   4       13.87       13.11      1.91 o
  -6   0   4       65.72       57.65      1.69 o
  -5   0   4        3.24        8.19      0.65 o
  -4   0   4     3164.78     3315.95     10.35 o
  -3   0   4     1057.61     1052.72     25.92 o
  -1   0   4      325.50      383.42     29.72 o
   0   0   4       25.85       19.97      1.54 o
   1   0   4      603.17      553.49     32.01 o
   2   0   4      589.27      559.28      2.45 o
   3   0   4     1018.71     1067.62      4.27 o
   4   0   4      224.92      221.47      2.25 o
   5   0   4      304.36      305.42      2.46 o
   6   0   4      328.78      288.65      2.70 o
   7   0   4      402.11      397.54      4.06 o
   8   0   4       54.35       48.39      1.08 o
   9   0   4       39.68       47.10      1.37 o
 -14   1   4        0.37        0.74      0.65 o
 -13   1   4        0.32        0.73      0.38 o
 -12   1   4       31.21       33.80      0.45 o
 -11   1   4        1.95        0.97      0.40 o
 -10   1   4      271.52      261.63      3.35 o
  -9   1   4      132.51      148.92      1.42 o
  -8   1   4      281.67      258.02      7.33 o
  -7   1   4      770.03      700.71      6.60 o
  -6   1   4       91.40       93.91      1.50 o
  -5   1   4      411.53      293.54      1.69 o
  -4   1   4      261.08      289.41      3.56 o
  -3   1   4      523.19      624.57      2.80 o
  -2   1   4     5576.85     5141.80     55.40 o
  -1   1   4      289.07      249.82      4.30 o
   0   1   4      510.54      429.65     10.53 o
   1   1   4      128.21      121.75      1.63 o
   2   1   4      110.89       80.08      1.08 o
   3   1   4       91.91       85.24      0.90 o
   4   1   4      336.00      325.19      1.79 o
   5   1   4      151.89      159.78      1.76 o
   6   1   4        0.24        0.05      0.16 o
   7   1   4       12.33       13.02      0.44 o
   8   1   4        2.72        2.77      0.55 o
   9   1   4        4.48        5.99      0.71 o
  10   1   4       13.31       15.27      0.99 o
 -14   2   4        2.41        2.83      0.52 o
 -13   2   4       26.77       30.42      0.46 o
 -12   2   4        0.15        0.20      0.21 o
 -11   2   4       44.84       48.80      0.89 o
 -10   2   4       18.13       21.05      0.60 o
  -9   2   4      306.35      312.73      2.09 o
  -8   2   4        6.44       14.07      1.19 o
  -7   2   4      590.89      610.61      5.27 o
  -6   2   4      341.44      265.11      3.82 o
  -5   2   4      685.39      914.67     12.84 o
  -4   2   4      566.58      437.34     12.75 o
  -3   2   4      240.94      160.42      6.05 o
  -2   2   4     5926.37     5848.53    133.20 o
  -1   2   4     3906.71     3491.32    205.38 o
   0   2   4      258.02      290.57      3.23 o
   1   2   4     2491.69     2288.01      9.70 o
   2   2   4       31.59       18.52      0.37 o
   3   2   4     1236.12     1232.63     50.88 o
   4   2   4      112.41      110.88      1.72 o
   5   2   4        3.67        3.95      0.39 o
   6   2   4      188.61      200.47      1.25 o
   7   2   4        1.75        1.21      0.47 o
   8   2   4        2.04        4.25      0.54 o
   9   2   4        3.01        2.13      0.48 o
  10   2   4        1.18        0.19      0.51 o
 -14   3   4        2.41        2.59      0.48 o
 -13   3   4        2.59        1.65      0.37 o
 -12   3   4       19.00       19.86      0.64 o
 -11   3   4        6.20        5.16      0.60 o
 -10   3   4       71.03       76.00      0.85 o
  -9   3   4        5.51        7.68      0.44 o
  -8   3   4       11.26       15.21      0.51 o
  -7   3   4     1419.43     1552.74      6.16 o
  -6   3   4       10.45       13.52      0.67 o
  -5   3   4     2599.42     2616.74     71.23 o
  -4   3   4      110.16      110.21      2.80 o
  -3   3   4      784.46      717.94      6.33 o
  -2   3   4      774.76      837.97     22.71 o
  -1   3   4      437.91      398.26      4.15 o
   0   3   4     1982.26     1990.86     21.16 o
   1   3   4       42.04       68.49      1.43 o
   2   3   4      428.64      389.90     12.21 o
   3   3   4       94.36       86.02      0.85 o
   4   3   4      152.47      156.68      1.11 o
   5   3   4      307.29      316.04      2.70 o
   6   3   4       72.29       65.88      1.00 o
   7   3   4       37.66       44.02      0.69 o
   8   3   4       12.71        9.65      0.41 o
   9   3   4        0.01       -0.34      0.45 o
 -13   4   4        1.10        0.41      0.37 o
 -12   4   4        0.31        0.54      0.41 o
 -11   4   4        5.43        2.80      0.55 o
 -10   4   4        3.80        1.75      0.56 o
  -9   4   4       20.46       16.46      0.45 o
  -8   4   4       54.29       52.34      0.70 o
  -7   4   4       12.11       13.13      0.54 o
  -6   4   4      273.19      276.71      3.63 o
  -5   4   4       88.13       81.91      0.94 o
  -4   4   4      241.23      210.65      1.42 o
  -3   4   4     1266.53     1422.95     29.21 o
  -2   4   4      116.72      148.36      4.06 o
  -1   4   4     1622.68     1625.36     25.87 o
   0   4   4       36.04       25.74      1.94 o
   1   4   4      640.22      701.05      3.12 o
   2   4   4      344.48      297.87      4.35 o
   3   4   4       63.80       60.84      1.04 o
   4   4   4      168.00      182.57      1.18 o
   5   4   4        0.77        0.32      0.30 o
   6   4   4       47.21       53.39      0.63 o
   7   4   4       22.29       23.22      0.64 o
   8   4   4        0.30        0.94      0.34 o
   9   4   4        5.54        8.55      1.29 o
 -13   5   4        1.21        0.80      0.35 o
 -12   5   4        1.19        2.33      0.37 o
 -11   5   4        8.40        7.31      0.40 o
 -10   5   4        4.28        5.51      0.51 o
  -9   5   4        6.89        7.94      0.40 o
  -8   5   4        1.44        4.20      1.08 o
  -7   5   4        7.38        9.36      0.48 o
  -6   5   4       79.52       63.55      0.95 o
  -5   5   4       14.21       24.16      0.90 o
  -4   5   4      570.97      493.09      3.19 o
  -3   5   4        0.11        4.05      0.62 o
  -2   5   4      213.71      133.81      1.64 o
  -1   5   4      154.63      152.33      1.24 o
   0   5   4      192.94      139.71      1.32 o
   1   5   4       29.84       16.34      0.82 o
   2   5   4       13.43        4.29      0.50 o
   3   5   4       68.16       65.21      1.30 o
   4   5   4       33.19       33.73      0.68 o
   5   5   4       27.26       29.37      0.61 o
   6   5   4       13.44       13.88      0.43 o
   7   5   4       10.91       17.05      0.50 o
   8   5   4       37.84       46.86      1.04 o
 -12   6   4        1.21        0.82      0.40 o
 -11   6   4        1.65        3.50      0.42 o
 -10   6   4       48.31       55.80      1.71 o
  -9   6   4       88.81       98.29      1.82 o
  -8   6   4       15.07       15.44      0.60 o
  -7   6   4      377.08      401.98      3.08 o
  -6   6   4       88.81       88.60      1.41 o
  -5   6   4       47.11       50.41      1.34 o
  -4   6   4       95.44       83.80      1.42 o
  -3   6   4       17.00       25.51      1.71 o
  -2   6   4       44.76       30.84      0.90 o
  -1   6   4      171.85      203.93      1.62 o
   0   6   4       83.19       99.29      1.11 o
   1   6   4       56.14       54.36      0.87 o
   2   6   4      309.85      318.08      2.12 o
   4   6   4       28.25       36.80      0.79 o
   5   6   4        5.32        6.21      0.44 o
   6   6   4        1.82        3.51      0.62 o
   7   6   4        9.09        7.86      0.45 o
   8   6   4       11.52        9.46      3.67 o
 -12   7   4        1.34        1.71      0.50 o
 -11   7   4        3.64        4.03      0.73 o
 -10   7   4        0.99        2.67      0.49 o
  -9   7   4       78.71       80.12      0.93 o
  -8   7   4        6.45        4.67      0.79 o
  -7   7   4      176.22      208.58      2.11 o
  -6   7   4        1.45        1.33      0.64 o
  -5   7   4      245.67      275.36      2.50 o
  -4   7   4       15.76       13.25      0.74 o
  -3   7   4       30.45       25.58      0.71 o
  -2   7   4       15.12       16.79      0.61 o
  -1   7   4        0.21        0.44      0.58 o
   0   7   4       80.41       98.04      4.25 o
   1   7   4      167.08      176.34      7.46 o
   2   7   4      203.80      229.60     11.23 o
   4   7   4       59.69       62.91      1.39 o
   5   7   4       36.42       31.09      0.52 o
   6   7   4        6.42        5.07      0.52 o
   7   7   4        8.92        7.39      0.62 o
 -10   8   4        1.33       -0.08      0.51 o
  -9   8   4        3.83        4.14      0.52 o
  -8   8   4       63.50       59.73      1.07 o
  -7   8   4        0.40        0.41      0.63 o
  -6   8   4      280.46      296.21      2.39 o
  -5   8   4       11.38       10.89      0.64 o
  -4   8   4        2.59        4.46      0.53 o
  -3   8   4       10.14        8.61      0.82 o
  -2   8   4        7.64       10.18      0.90 o
  -1   8   4       38.80       34.06      0.94 o
   0   8   4        4.64        4.79      0.88 o
   1   8   4       33.59       37.13      0.99 o
   3   8   4        2.79        2.01      0.78 o
   4   8   4       21.86       18.41      0.55 o
   5   8   4       12.79       11.91      0.50 o
   6   8   4        9.60        8.86      0.49 o
  -9   9   4        0.61        0.80      0.90 o
  -8   9   4       11.55       10.83      0.72 o
  -7   9   4        1.64        1.58      0.66 o
  -6   9   4        1.72        2.81      0.62 o
  -5   9   4        1.70        1.31      0.74 o
  -4   9   4        0.18        0.20      0.66 o
  -3   9   4      236.64      252.85      8.14 o
  -2   9   4        0.50        0.25      0.65 o
  -1   9   4      176.27      188.14      4.84 o
   0   9   4        6.42        7.49      0.77 o
   1   9   4        5.58        4.55      0.73 o
   2   9   4       72.33       76.28      9.39 o
   3   9   4        0.56        0.85      0.52 o
   4   9   4        4.02        4.56      0.44 o
   5   9   4        0.14        0.00      0.88 o
  -8  10   4        6.27        3.84      0.95 o
  -6  10   4        0.64        0.79      0.58 o
  -5  10   4        8.49        5.03      0.90 o
  -4  10   4        0.56        0.03      0.18 o
  -3  10   4        1.07        2.94      0.97 o
  -2  10   4       11.36       14.50      0.77 o
  -1  10   4       12.83       15.84      1.10 o
   0  10   4        7.17        9.47      1.08 o
   1  10   4        0.59        1.09      1.16 o
   2  10   4        1.16        1.57      0.62 o
   3  10   4        2.02        2.95      0.41 o
   4  10   4        3.71        2.80      0.92 o
  -6  11   4       21.96       14.50      0.70 o
  -5  11   4       32.11       32.39      0.87 o
  -4  11   4       17.64       14.38      0.73 o
  -3  11   4       33.63       31.54      0.97 o
  -2  11   4        0.45        1.36      0.84 o
  -1  11   4       18.68       20.46      0.89 o
 -14   1   5        4.44        6.41      0.48 o
 -13   1   5        1.95        2.25      0.37 o
 -12   1   5      113.67      124.67      0.95 o
 -11   1   5        1.89        1.47      0.39 o
 -10   1   5      183.53      201.12      2.21 o
  -9   1   5        0.49        0.02      0.21 o
  -8   1   5      313.38      325.34      3.31 o
  -7   1   5        1.93        3.27      0.56 o
  -6   1   5     1017.77     1161.04      8.23 o
  -5   1   5        3.13        0.60      0.23 o
  -4   1   5     1181.64     1162.61      3.83 o
  -3   1   5      309.56      420.59      4.75 o
  -2   1   5      221.37      269.70      2.17 o
  -1   1   5      106.76      151.87      5.02 o
   0   1   5      991.81     1020.55     16.73 o
   1   1   5        1.65        0.63      0.33 o
   2   1   5      280.07      299.80      1.64 o
   3   1   5       70.74       71.10      0.94 o
   4   1   5      147.72      154.30      1.40 o
   5   1   5       60.43       61.04      0.61 o
   6   1   5      180.08      192.05      1.23 o
   7   1   5        3.79        4.70      0.53 o
   8   1   5       22.69       30.80      1.22 o
   9   1   5        0.09        0.24      0.82 o
 -14   2   5        0.24        0.71      0.48 o
 -13   2   5        0.26        0.82      0.34 o
 -12   2   5       44.95       44.80      0.59 o
 -11   2   5        2.77        2.21      0.48 o
 -10   2   5        0.59        1.00      0.41 o
  -9   2   5      329.34      308.24      1.66 o
  -8   2   5      259.52      281.16      1.81 o
  -7   2   5      169.52      175.35      2.11 o
  -6   2   5      614.98      773.86      8.54 o
  -5   2   5      526.87      488.80      2.95 o
  -4   2   5      110.23      151.62      2.08 o
  -3   2   5     1231.11     1208.92      7.63 o
  -2   2   5       11.37        0.35      0.52 o
   0   2   5      503.04      596.85      5.18 o
   1   2   5      116.55      100.80      2.31 o
   2   2   5       72.03      111.40      1.00 o
   3   2   5      279.84      294.11      1.68 o
   4   2   5       22.87       25.99      0.45 o
   5   2   5       22.22       22.48      0.53 o
   6   2   5       17.26       14.67      0.44 o
   7   2   5        4.93        2.97      0.40 o
   8   2   5        3.94        3.48      0.71 o
   9   2   5        0.33        0.31      0.64 o
 -14   3   5        2.32        2.97      0.39 o
 -13   3   5        0.25        0.03      0.33 o
 -12   3   5        4.94        6.89      0.38 o
 -11   3   5        2.22        2.08      0.43 o
 -10   3   5      189.59      184.00      1.27 o
  -9   3   5       21.55       18.20      0.45 o
  -8   3   5      493.48      441.71      2.19 o
  -7   3   5      720.47      782.23      6.62 o
  -6   3   5     1362.31     1368.57      6.29 o
  -5   3   5      603.49      593.50      2.99 o
  -4   3   5     1434.32     1351.08     20.95 o
  -3   3   5     1799.69     1608.31     15.30 o
  -2   3   5      226.05      206.05     11.29 o
  -1   3   5     1466.26     1282.97     19.13 o
   0   3   5        1.54        2.91      2.55 o
   1   3   5       29.77       13.61      0.54 o
   2   3   5      199.96      189.36      1.68 o
   3   3   5        0.81        1.00      0.34 o
   4   3   5      129.70      120.39      1.39 o
   5   3   5       46.87       47.63      0.72 o
   6   3   5        0.43        0.78      0.37 o
   7   3   5       17.50       17.81      0.49 o
   8   3   5       11.08       16.43      0.61 o
 -14   4   5        9.58        8.97      0.57 o
 -13   4   5        0.35       -0.04      0.11 o
 -12   4   5        8.72        5.85      0.39 o
 -11   4   5       18.55       13.00      0.54 o
 -10   4   5      274.94      271.00      3.14 o
  -9   4   5       83.65       70.30      0.71 o
  -8   4   5       17.44       16.62      0.66 o
  -7   4   5      108.61       96.15      0.82 o
  -6   4   5      472.68      479.13      3.46 o
  -5   4   5     1280.64     1338.58     20.05 o
  -4   4   5      171.20      188.21      4.92 o
  -3   4   5        2.61        0.94      0.59 o
  -2   4   5     1771.71     1786.93      5.31 o
  -1   4   5      633.04      640.99      2.78 o
   0   4   5     1164.47     1209.38      7.71 o
   1   4   5      119.93      148.32      2.14 o
   2   4   5      372.80      374.27      1.67 o
   3   4   5      350.09      350.59      2.97 o
   4   4   5        0.04        0.95      0.41 o
   5   4   5       65.44       54.83      0.64 o
   6   4   5        0.01        0.12      0.37 o
   7   4   5       45.13       43.56      0.70 o
   8   4   5        8.72        7.78      0.54 o
 -13   5   5       11.17       12.01      2.74 o
 -12   5   5       77.21       74.35      1.00 o
 -11   5   5      108.47      107.05      1.74 o
 -10   5   5       26.72       25.76      0.89 o
  -9   5   5      492.21      485.40      3.86 o
  -8   5   5        0.72        2.83      0.78 o
  -7   5   5      103.37       99.85      1.42 o
  -6   5   5      208.34      193.53      1.57 o
  -5   5   5        2.12        2.29      1.34 o
  -4   5   5      918.49      887.38      7.40 o
  -3   5   5      950.96      997.06     11.92 o
  -2   5   5        9.28       10.94      0.75 o
  -1   5   5      915.96      975.67      4.26 o
   0   5   5      168.92      158.01      6.51 o
   1   5   5      242.94      268.11      6.58 o
   2   5   5      185.19      165.21      1.07 o
   3   5   5       62.90       70.95      2.29 o
   4   5   5       20.26       19.32      0.46 o
   5   5   5       22.97       22.85      1.11 o
   6   5   5        4.18        2.90      0.43 o
   7   5   5        0.03        0.33      0.42 o
   8   5   5        0.71        0.66      0.41 o
 -13   6   5        5.16        4.56      0.48 o
 -12   6   5       12.35       11.62      1.18 o
 -11   6   5       11.80       12.89      0.63 o
 -10   6   5      166.95      171.74      2.50 o
  -9   6   5      116.56      126.14      1.94 o
  -8   6   5        2.67        3.49      0.50 o
  -7   6   5      384.61      365.05      4.20 o
  -6   6   5       69.73       66.38      1.80 o
  -5   6   5      711.38      701.11      7.11 o
  -4   6   5        5.28        1.51      0.58 o
  -3   6   5        1.03        0.00      0.09 o
  -2   6   5      262.41      233.50      2.51 o
  -1   6   5      143.00      135.59      1.36 o
   0   6   5       84.50       79.11      1.07 o
   1   6   5       25.98       26.14      0.67 o
   2   6   5       21.89       18.79      0.76 o
   3   6   5      247.33      252.96      7.27 o
   4   6   5       49.74       47.56      0.76 o
   5   6   5       66.79       78.92      1.09 o
   6   6   5       28.38       34.01      1.22 o
   7   6   5        1.10        1.87      0.58 o
 -12   7   5        0.20        0.04      0.31 o
 -11   7   5        1.73        0.70      0.45 o
 -10   7   5       73.98       75.98      1.77 o
  -9   7   5        0.08        0.38      0.74 o
  -8   7   5      410.31      445.85      2.96 o
  -7   7   5        1.24        2.16      0.52 o
  -6   7   5      362.25      379.00      3.59 o
  -5   7   5      289.58      275.08      2.50 o
  -4   7   5      148.10      154.00      1.83 o
  -3   7   5     1589.65     1614.22     16.54 o
  -2   7   5        0.39        1.27      0.67 o
  -1   7   5      590.94      599.48      3.89 o
   0   7   5      465.71      490.38     11.34 o
   1   7   5       27.99       27.64      0.86 o
   3   7   5        0.05        0.67      0.67 o
   4   7   5      140.65      148.11      1.57 o
   5   7   5       62.42       66.72      0.79 o
   6   7   5        2.52        3.89      0.60 o
 -11   8   5        1.94        2.09      0.56 o
 -10   8   5       14.32       19.60      0.52 o
  -9   8   5       16.76       19.60      0.61 o
  -8   8   5        1.05        0.86      0.64 o
  -7   8   5       51.03       56.73      0.94 o
  -6   8   5      101.90      106.55      1.28 o
  -5   8   5       61.37       70.98      1.22 o
  -4   8   5      407.18      425.12      9.77 o
  -3   8   5        8.76       16.57      0.86 o
  -2   8   5      638.27      630.53      3.83 o
  -1   8   5        0.08        1.04      1.10 o
   0   8   5      296.81      315.13      6.15 o
   1   8   5       22.83       18.10      1.03 o
   2   8   5       37.09       40.39      1.12 o
   3   8   5       48.64       54.94      1.19 o
   4   8   5        9.70       11.36      0.46 o
   5   8   5        2.44        3.26      0.52 o
  -9   9   5       18.24       16.28      1.08 o
  -8   9   5       74.74       83.28      1.35 o
  -7   9   5       38.22       33.49      0.68 o
  -6   9   5      168.18      188.37      3.87 o
  -5   9   5        6.10        5.63      1.51 o
  -4   9   5       72.75       69.33      1.27 o
  -3   9   5        2.41        4.63      0.60 o
  -2   9   5       31.35       30.46      0.73 o
  -1   9   5        1.18        2.19      1.06 o
   0   9   5        3.05        3.48      0.76 o
   1   9   5        0.10       -0.07      0.36 o
   2   9   5        0.11        0.65      0.44 o
   3   9   5        1.04        0.35      0.57 o
   4   9   5        0.85        0.06      0.41 o
  -8  10   5        1.50        0.19      1.02 o
  -7  10   5       19.40       23.95      0.60 o
  -6  10   5        5.59        8.25      0.64 o
  -5  10   5       54.05       63.89      2.24 o
  -4  10   5       30.51       31.23     16.51 o
  -3  10   5       46.52       45.86      1.89 o
  -2  10   5       17.75       21.30      1.51 o
  -1  10   5        0.17        0.24      0.62 o
   0  10   5       59.62       71.39      9.76 o
   1  10   5        8.07        7.41      4.33 o
   2  10   5       10.83       11.35      0.64 o
  -5  11   5       26.05       19.07      0.70 o
  -4  11   5        0.62        0.72      0.73 o
  -3  11   5       33.94       29.11      0.91 o
   0  11   5       53.73       -0.65      0.90 o
   1  11   5        9.14        6.14      0.41 o
 -14   0   6       57.02       71.25      1.53 o
 -13   0   6      199.19      226.91      5.15 o
 -12   0   6        0.42        0.48      0.72 o
 -11   0   6      154.30      168.40      1.13 o
 -10   0   6      402.08      388.44      2.63 o
  -9   0   6      155.98      160.29      1.64 o
  -8   0   6     1360.59     1364.53     24.13 o
  -7   0   6       65.00       84.46      4.09 o
  -6   0   6      190.07      134.27      1.49 o
  -4   0   6     7138.18     7154.76    479.56 o
  -3   0   6     4990.69     5024.70    181.08 o
  -2   0   6     6551.84     7261.70     64.12 o
  -1   0   6      946.69      807.61      5.78 o
   0   0   6      740.96      785.58     21.84 o
   1   0   6       29.26       35.40      0.57 o
   2   0   6      644.96      630.25      2.54 o
   3   0   6        0.13        0.18      0.48 o
   4   0   6       51.13       46.76      1.22 o
   5   0   6      386.30      378.52      2.33 o
   6   0   6        2.48        1.42      0.90 o
   7   0   6       28.84       26.69      1.12 o
 -14   1   6        1.20        2.41      0.51 o
 -13   1   6        0.34        0.64      0.34 o
 -12   1   6        0.21        0.04      0.11 o
 -11   1   6      197.71      207.31      1.93 o
 -10   1   6      143.91      149.79      0.92 o
  -9   1   6      394.36      350.97      1.70 o
  -8   1   6      271.13      269.06      4.53 o
  -7   1   6        8.07        3.59      1.11 o
  -6   1   6     1870.53     1863.34     41.31 o
  -5   1   6     1141.86     1016.35     17.16 o
  -4   1   6      855.40      661.06      3.87 o
  -3   1   6       50.34       68.15      0.96 o
  -2   1   6       24.20       48.17      2.14 o
  -1   1   6      168.51      141.52      5.67 o
   0   1   6      677.68      636.75      2.62 o
   1   1   6       14.68        7.70      0.29 o
   2   1   6      167.97      163.87      3.43 o
   3   1   6       19.03       11.62      0.36 o
   4   1   6      115.16      112.96      1.43 o
   5   1   6        5.37        6.66      1.09 o
   6   1   6        5.84        7.40      0.53 o
   7   1   6        0.79        1.46      0.58 o
   8   1   6        3.79        5.29      0.63 o
 -14   2   6        3.04        2.81      0.39 o
 -13   2   6       87.37       84.98      0.74 o
 -12   2   6        0.33        0.07      0.23 o
 -11   2   6       63.56       59.08      1.41 o
 -10   2   6      321.27      329.64      3.96 o
  -9   2   6       27.88       18.59      0.60 o
  -8   2   6      495.83      487.22      3.82 o
  -7   2   6      425.48      391.67      2.66 o
  -6   2   6      307.01      265.88      1.95 o
  -5   2   6     2965.08     2563.98      8.03 o
  -2   2   6      881.59      716.00      2.36 o
  -1   2   6        7.06       26.80      0.68 o
   0   2   6       68.70       51.39      0.79 o
   1   2   6      305.04      368.50      4.40 o
   2   2   6       49.30       37.87      0.61 o
   3   2   6      157.41      165.50      1.53 o
   4   2   6       45.99       47.29      0.61 o
   5   2   6        1.76        2.86      0.43 o
   6   2   6       22.88       21.56      0.47 o
   7   2   6       18.75       26.47      0.77 o
   8   2   6        0.00        0.13      0.30 o
 -14   3   6       31.74       38.28      1.06 o
 -13   3   6        5.26        5.47      0.35 o
 -12   3   6       23.35       28.70      0.51 o
 -11   3   6      316.75      322.10      1.71 o
 -10   3   6       92.36       93.29      0.80 o
  -9   3   6      482.77      490.14      2.20 o
  -8   3   6       92.12      116.48      1.15 o
  -7   3   6       28.66       17.72      1.04 o
  -6   3   6      745.76      815.61      6.40 o
  -5   3   6      241.15      217.81      2.70 o
  -4   3   6     2121.14     2081.75     62.62 o
  -3   3   6       20.28       22.22      1.31 o
  -1   3   6     1316.52     1336.05      7.98 o
   0   3   6      263.69      255.86      6.00 o
   1   3   6      957.74     1022.67     14.94 o
   2   3   6       30.41       41.47      0.61 o
   3   3   6      120.97      126.48      1.02 o
   4   3   6       30.41       25.05      0.66 o
   5   3   6        7.09        7.75      0.50 o
   6   3   6       26.01       25.02      0.48 o
   7   3   6       15.64       17.81      0.59 o
   8   3   6        0.41        0.73      0.54 o
 -14   4   6        0.74        0.64      0.38 o
 -13   4   6       66.07       80.31      0.87 o
 -12   4   6       92.08       90.17      1.55 o
 -11   4   6      123.33      130.66      1.30 o
 -10   4   6      330.05      327.37      1.73 o
  -9   4   6       18.82       19.68      0.62 o
  -8   4   6      504.36      543.02      2.26 o
  -7   4   6      200.14      202.26      2.60 o
  -6   4   6      591.10      592.19      5.62 o
  -5   4   6      262.77      260.20      2.86 o
  -4   4   6       19.38       26.69      0.72 o
  -3   4   6      145.57      123.44      1.35 o
  -2   4   6      173.91      167.94      1.70 o
  -1   4   6      130.06      112.93      1.43 o
   0   4   6      122.25      123.47      1.55 o
   1   4   6       12.50       11.07      0.38 o
   2   4   6      112.87      124.55      1.45 o
   3   4   6        0.70        0.12      0.58 o
   4   4   6       70.84       73.95      1.59 o
   5   4   6        0.53        1.46      0.39 o
   6   4   6       19.75       21.05      0.68 o
   7   4   6        0.41        1.27      0.52 o
 -14   5   6        8.87       11.55      0.50 o
 -13   5   6        0.43        0.07      0.19 o
 -12   5   6        3.04        4.18      0.50 o
 -11   5   6        0.06        0.69      0.39 o
 -10   5   6        8.41        8.21      0.53 o
  -9   5   6        4.57        7.31      0.44 o
  -8   5   6        0.13        1.10      0.40 o
  -7   5   6       69.63       57.39      0.81 o
  -6   5   6       15.82        9.80      0.54 o
  -5   5   6       10.82       10.30      0.65 o
  -4   5   6       97.87       72.43      4.10 o
  -3   5   6        0.07        1.21      0.58 o
  -2   5   6      169.25      126.36      1.08 o
  -1   5   6       54.36       48.21      1.00 o
   0   5   6        1.76        5.04      0.52 o
   1   5   6       93.66      102.19      1.11 o
   2   5   6        0.64        0.27      0.27 o
   3   5   6        6.35        5.84      0.48 o
   4   5   6       47.66       51.75      0.99 o
   5   5   6        1.58        0.59      0.38 o
   6   5   6       10.54       12.89      0.45 o
   7   5   6        6.31        5.84      0.65 o
 -13   6   6        3.54        2.55      0.49 o
 -12   6   6        8.44        5.68      0.68 o
 -11   6   6       29.40       24.46      1.25 o
 -10   6   6       29.97       23.85      0.46 o
  -9   6   6      207.14      208.46      1.60 o
  -8   6   6       35.78       38.44      0.85 o
  -7   6   6      343.82      350.47      4.56 o
  -6   6   6        1.30        0.94      0.99 o
  -5   6   6       39.07       41.30      0.95 o
  -4   6   6      332.29      338.91      3.60 o
  -3   6   6      281.47      287.69      2.33 o
  -2   6   6       58.10       52.81      0.78 o
  -1   6   6        4.98        6.46      0.56 o
   0   6   6       10.54       11.37      0.60 o
   1   6   6      284.82      275.69      6.19 o
   2   6   6        5.81        4.63      0.65 o
   3   6   6       73.28       69.82      0.94 o
   4   6   6        0.00        0.56      0.50 o
   5   6   6        9.19       11.02      0.40 o
   6   6   6       28.57       27.61      0.71 o
 -12   7   6       22.36       17.90      0.58 o
 -11   7   6        2.23        2.76      2.03 o
 -10   7   6        0.35       -0.12      0.33 o
  -9   7   6       84.29       77.37      1.87 o
  -8   7   6        6.83        5.30      0.53 o
  -7   7   6      116.80      119.64      1.49 o
  -6   7   6        1.53        1.17      0.83 o
  -5   7   6      110.64      101.46      3.16 o
  -4   7   6       67.51       75.98      1.31 o
  -3   7   6       32.50       26.24      0.56 o
  -2   7   6       12.90       15.25      0.65 o
  -1   7   6       82.65       80.45      1.42 o
   0   7   6       30.72       29.28      0.91 o
   1   7   6       42.52       48.48      4.84 o
   2   7   6       88.29       84.89      1.55 o
   3   7   6        7.80        6.33      0.55 o
   4   7   6        0.17        0.29      0.33 o
   5   7   6        6.03        5.71      0.48 o
 -11   8   6        0.57        0.45      0.58 o
 -10   8   6        1.17        1.37      0.61 o
  -9   8   6        2.24        1.52      0.60 o
  -8   8   6       91.64      103.93      1.53 o
  -7   8   6        2.13        0.85      0.63 o
  -6   8   6       28.28       28.74      0.63 o
  -5   8   6       18.03       18.87      0.92 o
  -4   8   6        0.07        0.10      0.25 o
  -3   8   6       12.47       10.44      0.64 o
  -2   8   6       35.36       32.75      3.23 o
  -1   8   6       34.75       47.06      2.71 o
   0   8   6        0.48        0.25      0.52 o
   1   8   6       54.15       61.88      1.02 o
   2   8   6        0.28        0.33      0.36 o
   3   8   6       12.95       10.77      0.44 o
   4   8   6        2.56        1.34      0.35 o
  -9   9   6       25.63       22.98      0.67 o
  -8   9   6        0.12        0.11      0.46 o
  -7   9   6       36.67       40.15      0.85 o
  -6   9   6        0.12        0.01      0.09 o
  -5   9   6        5.83        2.84      0.59 o
  -4   9   6       29.51       27.57      0.67 o
  -3   9   6      122.55      120.25     11.28 o
  -2   9   6       10.81        8.97      1.08 o
  -1   9   6       18.16       11.52      1.02 o
   0   9   6        2.40        2.11      0.57 o
   1   9   6        2.98        0.70      0.43 o
   2   9   6       23.11       24.15      0.48 o
   3   9   6        6.20        3.36      0.46 o
  -7  10   6        3.65        2.89      0.73 o
  -6  10   6       41.14       42.11      0.90 o
  -5  10   6       28.33       32.16      1.79 o
  -4  10   6       32.75       29.37      2.18 o
  -3  10   6        7.41       10.86      0.78 o
  -2  10   6        0.56        0.04      0.23 o
  -1  10   6       12.09       15.74      1.24 o
   0  10   6        0.28        0.52      0.54 o
   1  10   6        3.21        3.35      0.94 o
   2  10   6        3.56        3.65      0.46 o
  -6  11   6       71.07       54.59      0.89 o
  -5  11   6        1.97        2.63      0.65 o
  -4  11   6       69.29       67.10      1.18 o
  -3  11   6        2.10        1.30      0.64 o
  -2  11   6       32.82       37.65      0.86 o
  -1  11   6        4.84        3.90      0.77 o
   0  11   6       26.29       26.36      0.48 o
 -14   1   7        0.01       -0.09      1.48 o
 -13   1   7      129.92      131.49      1.01 o
 -12   1   7        0.53        0.79      0.36 o
 -11   1   7      259.40      275.62      5.00 o
 -10   1   7      139.42      139.43      1.68 o
  -9   1   7      436.56      462.06      1.70 o
  -8   1   7      169.65      212.30      4.23 o
  -7   1   7      318.87      398.81      2.11 o
  -6   1   7       99.89      116.14      1.29 o
  -5   1   7      115.05      105.87      1.59 o
  -4   1   7        6.53       21.61      0.90 o
  -3   1   7     1445.43     1503.89     32.13 o
  -2   1   7      219.36      256.07      2.47 o
  -1   1   7      851.29      927.63      5.37 o
   0   1   7      229.38      286.52      1.36 o
   1   1   7      577.32      567.22      2.05 o
   2   1   7        0.07        1.19      0.39 o
   3   1   7      374.66      368.91      3.45 o
   4   1   7       33.11       26.51      0.52 o
   5   1   7       80.32       81.92      1.18 o
   6   1   7       12.72        8.35      0.66 o
   7   1   7        0.58        0.30      0.48 o
 -14   2   7        4.38        2.94      0.50 o
 -13   2   7        4.49        5.12      0.39 o
 -12   2   7       70.46       75.19      0.84 o
 -11   2   7       61.29       68.11      0.79 o
 -10   2   7       22.62       18.56      0.62 o
  -9   2   7      156.46      184.66      1.30 o
  -8   2   7      182.69      171.76      1.17 o
  -7   2   7       54.40       86.33      4.37 o
  -6   2   7       15.95        5.18      0.74 o
  -5   2   7     2125.68     2273.84    204.81 o
  -2   2   7        2.71        1.47      0.95 o
  -1   2   7       89.52       74.64      1.11 o
   0   2   7       21.03       24.23      0.65 o
   1   2   7       93.23      114.12      0.76 o
   2   2   7        0.56        0.99      0.38 o
   3   2   7       36.66       37.77      0.58 o
   4   2   7        3.94        3.93      0.45 o
   5   2   7        2.33        3.08      0.44 o
   6   2   7        5.41        4.29      0.66 o
   7   2   7        6.48        7.17      0.62 o
 -14   3   7       21.35       21.54      0.53 o
 -13   3   7       70.67       70.97      1.42 o
 -12   3   7      128.05      126.28      1.05 o
 -11   3   7       17.99       12.81      0.74 o
 -10   3   7       47.71       50.44      0.78 o
  -9   3   7       40.67       52.16      0.75 o
  -8   3   7      142.07      146.10      2.35 o
  -7   3   7       17.58       31.46      5.41 o
  -6   3   7       16.84       13.89      0.82 o
  -5   3   7       46.23       29.30      1.39 o
  -4   3   7        0.00        1.42      0.95 o
  -3   3   7       20.45       16.85      1.06 o
  -2   3   7        1.13        1.62      0.44 o
  -1   3   7      436.89      430.60      2.28 o
   0   3   7      226.85      216.38      7.81 o
   1   3   7      254.27      267.68      3.00 o
   2   3   7        0.70        0.28      0.35 o
   3   3   7      105.71       99.53      1.20 o
   4   3   7       58.21       59.73      0.73 o
   5   3   7       35.45       36.95      0.56 o
   6   3   7        6.13        6.38      0.60 o
   7   3   7        9.49        9.08      0.58 o
 -14   4   7        1.04        1.50      0.45 o
 -13   4   7       32.78       29.75      0.58 o
 -12   4   7       31.42       33.20      0.72 o
 -11   4   7       73.23       70.79      0.86 o
 -10   4   7      408.93      421.83      3.24 o
  -9   4   7      329.69      338.22      3.97 o
  -8   4   7      260.52      302.52      2.00 o
  -7   4   7      212.91      209.35      3.25 o
  -6   4   7      906.53      990.40     50.67 o
  -5   4   7        0.90        1.09      0.63 o
  -4   4   7     1125.51     1190.95     11.80 o
  -3   4   7      633.88      588.00      3.68 o
  -2   4   7       44.93       44.86      2.68 o
  -1   4   7        0.51        0.62      0.35 o
   0   4   7        1.08        1.69      0.40 o
   1   4   7       20.27       17.51      0.45 o
   2   4   7        3.33        1.29      0.46 o
   3   4   7        0.14        0.05      0.17 o
   4   4   7        0.83        0.78      0.42 o
   5   4   7       10.30       10.68      0.47 o
   6   4   7       15.53       14.65      0.86 o
   7   4   7        0.89        0.67      0.71 o
 -14   5   7       41.23       40.61      0.73 o
 -13   5   7        3.04        3.74      0.37 o
 -12   5   7      168.79      179.05      2.68 o
 -11   5   7       60.53       57.43      0.83 o
 -10   5   7      180.67      177.92      1.35 o
  -9   5   7      201.20      191.06      1.65 o
  -8   5   7      295.72      299.23      1.91 o
  -7   5   7      147.84      128.13      2.37 o
  -6   5   7       46.37       43.26      1.23 o
  -5   5   7       87.21       76.43      7.15 o
  -4   5   7      218.81      217.14      8.91 o
  -3   5   7        9.47       15.27      1.97 o
  -2   5   7        3.57       13.67      5.64 o
  -1   5   7       47.33       47.91      1.08 o
   0   5   7       32.39       28.81      0.58 o
   1   5   7       95.61       98.17      1.54 o
   2   5   7        4.80        8.28      0.46 o
   3   5   7        5.69        5.37      0.42 o
   4   5   7       27.83       31.30      0.72 o
   5   5   7        3.75        4.06      0.47 o
 -13   6   7       17.74       23.06      0.64 o
 -12   6   7       11.84       14.88      0.77 o
 -11   6   7       22.15       22.61      0.87 o
 -10   6   7        6.65        5.81      0.51 o
  -9   6   7       23.11       23.47      0.71 o
  -8   6   7       44.37       47.47      1.41 o
  -7   6   7        2.71        1.64      0.61 o
  -6   6   7       63.27       47.05      1.00 o
  -5   6   7       25.16       25.87      0.80 o
  -4   6   7      154.23      134.41      4.31 o
  -3   6   7        0.31        0.05      0.30 o
  -2   6   7       33.47       30.90      0.91 o
  -1   6   7      262.69      245.57      2.50 o
   0   6   7      115.80      117.65      4.65 o
   1   6   7       82.54       93.68      6.01 o
   2   6   7       18.45       19.37      0.73 o
   3   6   7        3.15        1.39      0.47 o
   4   6   7        1.62        1.15      0.41 o
   5   6   7        1.53        3.44      0.52 o
   6   6   7        1.23        0.43      0.53 o
 -13   7   7       26.71       24.20      0.50 o
 -12   7   7       12.57       14.13      0.54 o
 -11   7   7       10.58       14.72      0.66 o
 -10   7   7        1.31        2.10      0.70 o
  -9   7   7      104.14      100.49      2.09 o
  -8   7   7       43.42       55.26      1.11 o
  -7   7   7      288.62      283.31      3.31 o
  -6   7   7       16.58       16.20      0.79 o
  -5   7   7       80.30       74.21      1.90 o
  -4   7   7       37.18       32.21      0.81 o
  -3   7   7       43.57       40.25      0.85 o
  -2   7   7       14.63       15.45      1.05 o
  -1   7   7       98.33      114.26      1.73 o
   0   7   7        2.07        2.41      0.52 o
   1   7   7        7.70       11.55      0.69 o
   2   7   7        0.44        1.06      0.58 o
   3   7   7        1.08        1.41      0.46 o
   4   7   7       16.16       19.96      0.83 o
 -11   8   7       11.44       11.48      0.49 o
 -10   8   7       33.11       35.83      1.15 o
  -9   8   7       36.90       46.60      0.97 o
  -8   8   7       47.54       48.71      0.98 o
  -7   8   7        5.01       10.53      0.76 o
  -6   8   7       68.47       72.57      1.35 o
  -5   8   7        0.00        0.17      0.79 o
  -4   8   7        5.93       10.99      0.59 o
  -3   8   7       50.75       48.28      1.16 o
  -2   8   7        7.58        4.99      0.64 o
  -1   8   7       84.70       82.29      1.11 o
   0   8   7        4.27        3.03      0.67 o
   1   8   7       19.96       20.94      1.33 o
   2   8   7       29.21       29.18      0.78 o
   3   8   7        4.54        4.46      0.45 o
   4   8   7       10.01        8.60      0.58 o
  -9   9   7       23.54       28.10      0.65 o
  -8   9   7       35.67       34.09      0.78 o
  -7   9   7       66.21       77.26      1.30 o
  -6   9   7       59.43       58.19      0.87 o
  -5   9   7       32.49       41.01      0.80 o
  -4   9   7       82.55       87.62      6.63 o
  -3   9   7       12.90       15.17      0.98 o
  -2   9   7       60.41       67.01      1.64 o
  -1   9   7        5.39       10.37      0.65 o
   0   9   7        7.29       10.24      0.50 o
   1   9   7        0.18        0.43      0.39 o
   2   9   7        5.50       10.43      0.99 o
  -8  10   7       12.82       12.26      2.72 o
  -7  10   7        0.18        0.54      0.48 o
  -6  10   7       25.70       31.75      0.77 o
  -5  10   7       23.06       22.17     11.96 o
  -4  10   7       39.41       41.03      2.11 o
  -3  10   7       48.90       55.26      1.35 o
  -2  10   7        0.92        1.09      0.57 o
  -1  10   7       13.47       19.98      3.46 o
   0  10   7       11.84        8.81      1.60 o
   1  10   7       27.82       30.81      0.55 o
  -6  11   7        3.58        1.67      0.68 o
  -5  11   7       15.55       10.44      0.61 o
  -4  11   7        2.89        1.78      0.59 o
  -3  11   7        6.64        5.38      0.63 o
 -15   0   8        0.43        1.99      0.98 o
 -14   0   8        0.08        1.22      1.01 o
 -13   0   8      110.93      110.72      2.26 o
 -12   0   8       17.31       16.98      0.57 o
 -11   0   8       46.34       46.20      1.13 o
 -10   0   8      444.34      491.89      2.31 o
  -9   0   8       12.08       15.48      0.62 o
  -8   0   8     1158.25     1371.29      6.09 o
  -7   0   8        9.13        2.94      0.90 o
  -6   0   8       52.44       72.24      1.55 o
  -5   0   8     1697.09     1704.87      7.80 o
  -4   0   8        5.43        6.27      1.13 o
  -3   0   8      106.17      188.46      1.62 o
  -2   0   8       70.85       57.20      1.59 o
  -1   0   8        0.57        0.69      0.51 o
   0   0   8        0.70        1.48      0.42 o
   1   0   8       40.18       32.68      1.61 o
   2   0   8       18.59       18.24      0.81 o
   3   0   8      110.10      105.46      3.04 o
   4   0   8        1.31        2.11      1.14 o
   5   0   8      101.22      108.62      2.15 o
   6   0   8        0.99        2.09      0.85 o
   7   0   8        0.21        0.05      0.84 o
 -15   1   8        1.12        1.64      0.71 o
 -14   1   8        8.72        7.75      0.66 o
 -13   1   8       15.42       17.48      0.51 o
 -12   1   8        6.98        7.77      0.40 o
 -11   1   8        3.34        2.43      0.40 o
 -10   1   8       11.65       11.07      0.35 o
  -9   1   8      163.42      171.46      1.20 o
  -8   1   8      110.13       89.98      1.19 o
  -7   1   8        0.06        0.53      0.70 o
  -6   1   8       22.59       11.25      0.86 o
  -5   1   8      311.21      287.63      3.23 o
  -4   1   8      819.54      618.47     11.26 o
  -3   1   8       87.16       75.48      1.97 o
  -2   1   8       34.01       36.30      1.53 o
  -1   1   8      286.92      254.97      1.37 o
   0   1   8      148.63      180.65      1.66 o
   1   1   8      116.87      110.87      1.16 o
   2   1   8       14.24       13.18      0.57 o
   3   1   8        0.12        0.40      0.64 o
   4   1   8       21.29       26.15      0.74 o
   5   1   8        2.48        1.82      0.72 o
   6   1   8        0.84        1.71      0.61 o
   7   1   8        1.13        1.00      0.59 o
 -15   2   8        0.77        0.81      0.89 o
 -14   2   8      109.04      127.10      1.07 o
 -13   2   8      105.48      108.73      1.04 o
 -12   2   8      212.59      222.40      2.97 o
 -11   2   8      100.86       97.10      0.92 o
 -10   2   8      118.22      117.67      1.26 o
  -9   2   8      560.23      586.49      2.62 o
  -8   2   8      228.11      245.02      2.39 o
  -7   2   8      621.66      599.97      3.64 o
  -6   2   8      316.19      370.90     34.02 o
  -5   2   8      320.07      300.30      8.53 o
  -4   2   8      206.45      211.76      3.31 o
  -3   2   8      817.01      754.52      8.34 o
  -2   2   8      165.65      149.96      1.46 o
  -1   2   8      147.54      184.01      1.62 o
   0   2   8      352.57      335.54      1.63 o
   1   2   8        3.81        4.42      0.43 o
   2   2   8      346.91      348.42      1.83 o
   3   2   8       66.90       71.79      1.28 o
   4   2   8      157.89      172.98      1.55 o
   5   2   8       44.27       53.81      1.07 o
   6   2   8        8.42        8.93      0.63 o
 -14   3   8        0.12       -0.03      0.22 o
 -13   3   8       16.54       17.97      0.50 o
 -12   3   8       16.01       12.15      0.40 o
 -11   3   8        0.23        1.03      0.40 o
 -10   3   8      329.13      339.24      1.94 o
  -9   3   8      103.29       96.19      1.00 o
  -8   3   8      482.82      537.30      2.81 o
  -7   3   8        5.70        9.43      1.20 o
  -6   3   8       76.67       78.98      1.32 o
  -5   3   8     1060.85     1141.29     17.64 o
  -4   3   8      826.09      825.09      4.07 o
  -3   3   8      469.63      511.60      5.52 o
  -2   3   8      602.12      600.04      3.45 o
  -1   3   8       90.24       86.92      4.23 o
   0   3   8       17.07       17.80      0.40 o
   1   3   8      147.92      141.86      1.16 o
   2   3   8       22.13       17.99      0.48 o
   3   3   8      106.99      113.22      1.52 o
   4   3   8        9.24        7.05      0.46 o
   5   3   8        3.13        2.22      0.58 o
   6   3   8        0.95        1.32      0.55 o
 -14   4   8        1.27        0.26      0.26 o
 -13   4   8        9.68        6.76      0.44 o
 -12   4   8       10.76        8.09      0.45 o
 -11   4   8        4.41        3.78      0.42 o
 -10   4   8        7.44        7.25      0.43 o
  -9   4   8       12.31       10.37      0.51 o
  -8   4   8        4.47        3.27      0.50 o
  -7   4   8        2.69        3.33      0.54 o
  -6   4   8        1.20        4.72      0.52 o
  -5   4   8      138.16      137.20      5.33 o
  -4   4   8      115.99      139.11      3.83 o
  -3   4   8      147.23      131.39      2.43 o
  -2   4   8        2.90        3.00      0.47 o
  -1   4   8      113.48      122.70      5.79 o
   0   4   8        3.81        2.80      0.45 o
   1   4   8       35.47       26.55      0.66 o
   2   4   8        5.48        3.74      0.48 o
   3   4   8        0.86        0.60      0.38 o
   4   4   8        3.01        1.96      0.46 o
   5   4   8        0.53        0.68      0.65 o
   6   4   8        8.26        9.07      0.72 o
 -14   5   8        3.24        1.87      0.49 o
 -13   5   8        1.19        2.50      0.98 o
 -12   5   8       11.63       11.27      0.51 o
 -11   5   8       44.50       56.98      0.83 o
 -10   5   8       12.60       10.46      0.63 o
  -9   5   8      128.68      133.23      1.54 o
  -8   5   8       19.76       20.83      0.69 o
  -7   5   8      179.38      200.65      2.51 o
  -6   5   8       18.92       11.36      0.59 o
  -5   5   8      133.58      149.33      6.59 o
  -4   5   8       18.61       28.38      1.09 o
  -3   5   8      112.93      135.35      2.76 o
  -2   5   8       66.49       74.61      4.46 o
  -1   5   8      102.60      112.80      2.86 o
   0   5   8       79.02       74.29      1.02 o
   1   5   8       18.25       17.24      0.44 o
   2   5   8       30.67       36.17      0.73 o
   3   5   8        2.99        1.00      0.42 o
   4   5   8        0.27        1.00      0.43 o
 -14   6   8       10.14       11.81      0.43 o
 -13   6   8        7.41        7.99      1.13 o
 -12   6   8       23.59       30.90      0.58 o
 -11   6   8       19.72       21.49      0.54 o
 -10   6   8        1.83        1.57      0.62 o
  -9   6   8       59.70       56.92      1.97 o
  -8   6   8      167.29      156.01      1.41 o
  -7   6   8        0.07        0.38      0.65 o
  -6   6   8       64.01       60.93      1.30 o
  -5   6   8        0.10        0.04      0.10 o
  -4   6   8       87.61       95.85      1.16 o
  -3   6   8      144.95      140.80      1.53 o
  -2   6   8      429.22      464.26     11.83 o
  -1   6   8       27.48       32.86      0.80 o
   0   6   8      251.50      278.08      1.86 o
   1   6   8        8.17        7.51      0.42 o
   2   6   8        9.07       11.26      0.53 o
   3   6   8       10.73       12.12      0.60 o
   4   6   8       11.47       12.55      0.48 o
 -13   7   8       15.42       11.49      0.44 o
 -12   7   8        0.84        0.64      1.11 o
 -11   7   8        0.08        0.14      0.65 o
 -10   7   8       26.73       29.75      0.64 o
  -9   7   8        0.31        0.47      0.46 o
  -8   7   8        0.01        0.01      0.25 o
  -7   7   8       60.29       52.83      1.18 o
  -6   7   8       88.84       91.81      2.60 o
  -5   7   8      152.54      164.29      1.45 o
  -4   7   8        2.88        1.82      0.54 o
  -3   7   8      102.52      116.77      3.11 o
  -2   7   8       68.44       70.67      1.11 o
  -1   7   8       23.17       29.33      0.56 o
   0   7   8       75.57       80.67      3.06 o
   1   7   8        0.72        0.97      0.55 o
   2   7   8       41.60       45.02      0.69 o
   3   7   8        8.91        9.33      0.49 o
   4   7   8        0.07        0.39      0.51 o
 -11   8   8       18.78       22.05      1.16 o
 -10   8   8       25.64       24.36      1.17 o
  -9   8   8       14.58       14.64      0.64 o
  -8   8   8       47.39       50.04      1.03 o
  -7   8   8        0.28        0.56      0.44 o
  -6   8   8        0.14        0.04      0.46 o
  -5   8   8       34.97       33.33      1.39 o
  -4   8   8        2.51        1.96      0.58 o
  -3   8   8       86.50       90.34      2.11 o
  -2   8   8       33.51       34.22      1.40 o
  -1   8   8        4.48        4.70      0.51 o
   0   8   8       85.17       76.60      1.01 o
   1   8   8        7.27        7.52      0.41 o
   2   8   8       20.26       17.25      0.45 o
   3   8   8        1.53        2.27      0.38 o
 -10   9   8        9.02        9.46      0.65 o
  -9   9   8       31.97       32.19      1.08 o
  -8   9   8        9.76        9.01      0.50 o
  -7   9   8        0.05        0.00      0.24 o
  -6   9   8        0.90        0.55      0.49 o
  -5   9   8       28.38       27.46      2.55 o
  -4   9   8        0.06        0.18      0.44 o
  -3   9   8        8.56        7.49      0.98 o
  -2   9   8       17.33       17.46      0.87 o
  -1   9   8        4.49        4.58      0.78 o
   0   9   8       20.83       22.64      0.70 o
   1   9   8        2.75        2.21      0.52 o
  -7  10   8        0.70        0.00      0.01 o
  -6  10   8        3.57        3.04      0.79 o
  -5  10   8        0.18        0.07      5.94 o
  -4  10   8       10.78        7.53      0.73 o
  -3  10   8        3.06        5.39      0.58 o
  -2  10   8        4.27        3.35      0.75 o
  -1  10   8        0.16        0.02      0.19 o
   0  10   8        0.77        0.27      0.29 o
 -15   1   9       33.75       38.91      0.79 o
 -14   1   9        1.89        2.26      0.49 o
 -13   1   9        0.98        1.56      0.50 o
 -12   1   9       15.90       12.69      0.46 o
 -11   1   9        6.68        6.95      0.42 o
 -10   1   9       64.43       52.62      0.63 o
  -9   1   9       20.89       30.04      0.75 o
  -8   1   9       40.04       49.27      0.56 o
  -7   1   9      219.69      243.31      2.78 o
  -6   1   9      223.71      262.50     18.11 o
  -5   1   9      498.77      483.54      4.96 o
  -4   1   9      264.14      259.88      2.69 o
  -3   1   9       19.16       26.88      1.22 o
  -2   1   9       50.01       48.05      0.59 o
  -1   1   9       29.67       30.16      0.43 o
   0   1   9       69.78       57.41      0.77 o
   1   1   9        0.41        0.81      0.42 o
   2   1   9        5.99        6.01      0.66 o
   3   1   9        3.07        3.32      0.53 o
   4   1   9       19.85       19.18      0.96 o
   5   1   9        0.92        1.40      0.61 o
   6   1   9        0.67        0.95      0.64 o
 -15   2   9       19.38       16.85      0.71 o
 -14   2   9        0.53        0.25      0.54 o
 -13   2   9       48.96       45.87      0.74 o
 -12   2   9        3.08        2.19      0.49 o
 -11   2   9      372.69      371.90      2.10 o
 -10   2   9       93.47      105.61      1.15 o
  -9   2   9       29.88       29.98      0.50 o
  -8   2   9       21.57       34.17      0.47 o
  -7   2   9      171.22      189.14      2.02 o
  -6   2   9        4.87        0.82      0.79 o
  -5   2   9      369.99      378.28      4.60 o
  -4   2   9        9.23        9.01      1.18 o
  -3   2   9        1.37        1.47      0.47 o
  -2   2   9        1.47        3.62      0.42 o
  -1   2   9        1.06        0.19      0.32 o
   0   2   9       11.81       15.02      0.40 o
   1   2   9       30.53       34.08      0.73 o
   2   2   9       13.13       12.61      0.52 o
   3   2   9       15.02       15.42      0.67 o
   4   2   9        2.15        2.59      0.50 o
   5   2   9        9.14       12.08      0.64 o
   6   2   9        1.83        2.19      0.82 o
 -15   3   9        0.42        0.16      2.28 o
 -14   3   9       13.26       13.79      0.56 o
 -13   3   9        0.19        0.50      0.43 o
 -12   3   9        3.87        2.86      0.50 o
 -11   3   9        0.52        0.92      0.43 o
 -10   3   9       89.71       89.07      1.30 o
  -9   3   9       40.60       45.48      0.72 o
  -8   3   9       27.41       37.74      0.61 o
  -7   3   9      107.60       90.29      1.73 o
  -6   3   9       88.42      100.71      1.21 o
  -5   3   9      247.69      233.20      1.66 o
  -4   3   9       34.63       20.42      0.73 o
  -3   3   9        6.21        3.74      0.46 o
  -2   3   9        8.23        9.19      0.45 o
  -1   3   9       51.30       56.93      1.11 o
   0   3   9        8.24        9.34      0.39 o
   1   3   9       67.46       66.74      0.97 o
   2   3   9        9.76        9.69      0.75 o
   3   3   9       34.67       36.53      0.73 o
   4   3   9       44.31       50.54      0.86 o
   5   3   9        8.56        8.92      0.64 o
 -14   4   9       14.51       14.66      0.73 o
 -13   4   9        0.96        0.77      0.36 o
 -12   4   9        4.65        3.73      0.41 o
 -11   4   9        3.14        1.61      0.45 o
 -10   4   9       88.65       90.77      1.27 o
  -9   4   9       55.23       64.71      0.94 o
  -8   4   9      283.35      255.91      2.26 o
  -7   4   9        4.85        5.62      0.51 o
  -6   4   9       57.53       48.89      0.60 o
  -5   4   9      420.45      448.27      2.32 o
  -4   4   9       42.53       43.66      0.68 o
  -3   4   9     1244.07     1245.37      5.53 o
  -2   4   9       20.70       22.46      0.82 o
  -1   4   9      222.22      238.65      1.84 o
   0   4   9       33.47       35.42      0.81 o
   1   4   9      259.98      277.84      1.93 o
   2   4   9      101.82      106.13      1.80 o
   3   4   9       54.55       55.31      0.73 o
   4   4   9        5.31        6.39      0.58 o
   5   4   9        4.65        4.70      0.76 o
 -14   5   9        3.00        2.31      0.45 o
 -13   5   9        5.36        4.37      0.76 o
 -12   5   9        0.15        0.10      0.15 o
 -11   5   9        2.16        2.15      0.44 o
 -10   5   9        6.82        6.57      0.58 o
  -9   5   9      129.94      112.52      1.40 o
  -8   5   9       28.41       32.62      1.11 o
  -7   5   9      442.86      431.05      6.67 o
  -6   5   9       19.62       20.89      0.56 o
  -5   5   9      510.18      535.67      2.83 o
  -4   5   9      427.55      387.51      6.91 o
  -3   5   9      398.75      416.98      3.34 o
  -2   5   9      593.84      559.41      3.90 o
  -1   5   9      198.46      207.32      2.05 o
   0   5   9      210.77      199.56      1.54 o
   1   5   9        0.83        1.23      0.45 o
   2   5   9       75.55       76.16      1.30 o
   3   5   9       18.40       22.58      0.52 o
   4   5   9        2.68        2.27      0.63 o
 -14   6   9        5.74        3.29      0.42 o
 -13   6   9        8.51        9.24      1.00 o
 -12   6   9        8.04        7.28      0.40 o
 -11   6   9      129.83      140.85      1.20 o
 -10   6   9       17.83       18.24      0.72 o
  -9   6   9      193.33      189.74      3.09 o
  -8   6   9      108.09      100.87      1.56 o
  -7   6   9      133.98      137.54      3.12 o
  -6   6   9      132.50      136.07      1.72 o
  -5   6   9        4.29        2.49      0.47 o
  -4   6   9      286.89      288.52      2.69 o
  -3   6   9       21.17       16.18      1.14 o
  -2   6   9       41.96       44.26      1.15 o
  -1   6   9        1.49        1.18      0.49 o
   0   6   9        4.31        3.26      0.43 o
   1   6   9       42.75       47.52      0.76 o
   2   6   9        0.33        0.37      0.68 o
   3   6   9        1.49        2.43      0.48 o
 -13   7   9        7.34        6.84      0.40 o
 -12   7   9       30.52       37.20      1.08 o
 -11   7   9        3.02        1.35      0.62 o
 -10   7   9       57.75       66.74      0.99 o
  -9   7   9       13.17       11.27      0.57 o
  -8   7   9       23.33       21.26      0.96 o
  -7   7   9       28.66       34.22      0.95 o
  -6   7   9       74.38       74.62      1.00 o
  -5   7   9       83.41       98.88      1.12 o
  -4   7   9        5.72        4.15      0.50 o
  -3   7   9        3.30        4.47      0.49 o
  -2   7   9       49.12       58.80      4.92 o
  -1   7   9       12.03       13.18      0.52 o
   0   7   9       41.35       51.66      1.28 o
   1   7   9       22.26       24.94      0.57 o
   2   7   9        3.37        3.78      0.36 o
   3   7   9       27.64       28.75      0.97 o
 -11   8   9        0.05        0.57      0.60 o
 -10   8   9        1.48        1.73      0.56 o
  -9   8   9        0.50        0.51      0.62 o
  -8   8   9       24.05       32.96      0.75 o
  -7   8   9       12.49       10.11      0.49 o
  -6   8   9       35.64       41.53      1.46 o
  -5   8   9       49.35       45.84      2.27 o
  -4   8   9       39.45       44.42      2.83 o
  -3   8   9       26.33       28.81      1.72 o
  -2   8   9        1.11        0.83      0.50 o
  -1   8   9       31.67       35.73      0.78 o
   0   8   9        8.34        8.44      0.98 o
   1   8   9       12.09       15.14      0.79 o
   2   8   9        1.76        1.52      0.32 o
 -10   9   9       36.66       36.52      0.80 o
  -9   9   9        0.95        1.64      0.62 o
  -8   9   9       22.46       21.21      1.32 o
  -7   9   9       15.04       17.21      0.62 o
  -6   9   9        9.22       11.41      0.48 o
  -5   9   9       21.83       25.10      1.21 o
  -4   9   9       39.23       37.20      4.90 o
  -3   9   9        0.73        0.75      0.58 o
  -2   9   9       83.03       94.90      1.67 o
  -1   9   9       12.28       12.80      0.66 o
   0   9   9       30.95       36.79      2.42 o
  -8  10   9       71.06       70.16      0.90 o
  -6  10   9       17.31       17.21      0.71 o
  -5  10   9        4.87        4.47      0.67 o
  -4  10   9        8.94       10.35      0.52 o
  -3  10   9       12.46        9.95      0.64 o
  -2  10   9       12.17       11.37      0.65 o
 -15   0  10       28.72       32.64      1.05 o
 -14   0  10        6.06        5.11      0.90 o
 -13   0  10        5.82        6.78      0.60 o
 -12   0  10       62.40       58.12      2.03 o
 -11   0  10      499.60      497.88      6.76 o
 -10   0  10      136.91      135.44      1.40 o
  -9   0  10      100.65       86.41      1.33 o
  -8   0  10      381.42      436.19      5.52 o
  -7   0  10     1193.68     1119.46      5.19 o
  -6   0  10     2607.26     2855.55      8.42 o
  -5   0  10      353.17      345.34     12.68 o
  -4   0  10     1317.72     1397.79      3.99 o
  -3   0  10      400.92      469.37      6.01 o
  -2   0  10      462.15      486.65     11.51 o
  -1   0  10      689.84      675.93      4.25 o
   0   0  10       22.50       22.91      1.44 o
   1   0  10      303.70      306.55      2.97 o
   2   0  10       47.64       46.17      2.25 o
   3   0  10        1.19        0.89      0.77 o
   4   0  10       46.36       53.82      1.35 o
   5   0  10        0.84        0.58      0.93 o
 -15   1  10       63.76       65.94      1.18 o
 -14   1  10        0.05        0.03      0.22 o
 -13   1  10      196.04      197.28      1.46 o
 -12   1  10      223.62      226.36      1.62 o
 -11   1  10      152.45      152.30      1.59 o
 -10   1  10      565.28      536.27      2.56 o
  -9   1  10       32.35       30.04      0.90 o
  -8   1  10      567.47      550.99      5.96 o
  -7   1  10        2.58        0.33      0.66 o
  -6   1  10      156.16      139.57      1.36 o
  -5   1  10      196.24      178.81      5.50 o
  -4   1  10       37.10       34.89      1.68 o
  -3   1  10      147.26      121.70      1.16 o
  -2   1  10        5.18        4.14      0.57 o
  -1   1  10        1.68        0.99      0.50 o
   0   1  10      143.60      146.33      2.41 o
   1   1  10        1.29        1.26      0.69 o
   2   1  10       62.19       71.61      0.96 o
   3   1  10        0.04        0.29      1.01 o
   4   1  10        0.09       -0.11      0.34 o
   5   1  10        8.24       10.40      0.68 o
 -15   2  10       46.48       43.74      1.01 o
 -14   2  10        5.31        5.79      0.44 o
 -13   2  10       27.10       26.33      0.59 o
 -12   2  10      140.01      133.93      1.27 o
 -11   2  10       49.62       45.29      0.77 o
 -10   2  10      248.71      250.65      4.58 o
  -9   2  10      120.15      113.53      0.90 o
  -8   2  10       17.32       15.68      0.50 o
  -7   2  10      901.03      916.97      2.49 o
  -6   2  10      270.22      257.23      1.82 o
  -5   2  10      342.49      394.66      9.92 o
  -4   2  10      279.40      262.82      2.18 o
  -3   2  10        0.64        2.80      0.54 o
  -2   2  10      177.19      162.24      1.85 o
  -1   2  10        1.00        0.70      0.47 o
   0   2  10       13.36       13.45      0.55 o
   1   2  10        0.14        0.37      0.58 o
   2   2  10       17.58       17.33      0.68 o
   3   2  10        9.56        7.43      0.60 o
   4   2  10        1.35        0.84      0.83 o
 -15   3  10        4.79        2.71      0.63 o
 -14   3  10       15.06       16.01      0.43 o
 -13   3  10        0.42        0.62      0.39 o
 -12   3  10        4.30        6.90      0.60 o
 -11   3  10       75.50       77.25      1.46 o
 -10   3  10        5.14        3.50      0.60 o
  -9   3  10      470.93      481.84      5.43 o
  -8   3  10      230.90      208.21      1.26 o
  -7   3  10      133.35      142.31      1.47 o
  -6   3  10       99.72      102.36      0.97 o
  -5   3  10      155.15      127.68      1.86 o
  -4   3  10      130.49      130.04      1.22 o
  -3   3  10      579.51      554.85      2.90 o
  -2   3  10       30.83       37.30      0.87 o
  -1   3  10      194.30      206.00      1.68 o
   0   3  10       61.93       65.53      0.79 o
   1   3  10        0.52        0.23      0.58 o
   2   3  10      134.26      135.76      6.76 o
   3   3  10        0.04        0.09      0.22 o
   4   3  10       31.57       30.30      1.91 o
 -15   4  10        0.92        1.35      0.57 o
 -14   4  10        0.03        0.23      0.36 o
 -13   4  10        9.22        9.89      0.50 o
 -12   4  10        0.73        0.07      0.32 o
 -11   4  10       83.30       93.42      2.78 o
 -10   4  10       18.37       10.08      0.58 o
  -9   4  10      110.45      106.07      2.54 o
  -8   4  10      209.54      205.38      1.83 o
  -7   4  10        0.26        1.02      0.54 o
  -6   4  10      709.73      737.66      3.46 o
  -5   4  10      158.61      178.09      1.88 o
  -4   4  10      488.67      474.58      2.79 o
  -3   4  10      388.54      393.19      6.56 o
  -2   4  10       43.85       40.93      3.10 o
  -1   4  10      403.83      412.42      7.10 o
   0   4  10        7.51        7.15      0.40 o
   1   4  10      123.75      128.01      1.27 o
   2   4  10        0.01        0.33      0.54 o
   3   4  10       16.97       22.92      0.71 o
   4   4  10        0.25        0.11      0.54 o
 -14   5  10        0.19        0.03      0.35 o
 -13   5  10       12.73       12.19      0.68 o
 -12   5  10        1.31        0.50      0.37 o
 -11   5  10        9.81        9.28      1.59 o
 -10   5  10       10.18        9.70      0.74 o
  -9   5  10        0.40        0.88      0.57 o
  -8   5  10        1.82        1.22      0.48 o
  -7   5  10       10.26        8.54      0.54 o
  -6   5  10        0.33        0.38      0.48 o
  -5   5  10        0.82        0.84      0.63 o
  -4   5  10       29.82       36.55      0.82 o
  -3   5  10       45.55       50.60      1.35 o
  -2   5  10       36.80       40.26      0.82 o
  -1   5  10        7.54        9.63      0.77 o
   0   5  10       20.79       18.69      0.47 o
   1   5  10        1.23        1.95      0.49 o
   2   5  10        0.54        0.03      0.39 o
   3   5  10        0.51        0.73      0.56 o
 -14   6  10        0.06       -0.25      0.42 o
 -13   6  10        1.80        2.05      0.73 o
 -12   6  10       20.14       20.92      0.52 o
 -11   6  10       24.38       26.93      0.74 o
 -10   6  10      189.32      192.69      2.41 o
  -9   6  10      103.76      107.41      2.43 o
  -8   6  10      140.19      122.89      1.28 o
  -7   6  10       67.42       73.09      0.93 o
  -6   6  10       25.57       19.89      0.63 o
  -5   6  10      285.90      302.37      2.45 o
  -4   6  10       53.19       51.54      1.42 o
  -3   6  10       99.95       98.55      1.46 o
  -2   6  10      121.10      121.60      3.02 o
  -1   6  10        6.49        8.26      0.45 o
   0   6  10        4.61        9.14      3.20 o
   1   6  10       11.42       10.16      1.03 o
   2   6  10        0.55        0.51      0.95 o
   3   6  10        7.31        4.09      0.54 o
 -12   7  10        0.04       -0.02      0.35 o
 -11   7  10       14.61        9.36      0.44 o
 -10   7  10        5.91        7.73      0.45 o
  -9   7  10       35.38       34.25      1.12 o
  -8   7  10        0.11        0.69      0.81 o
  -7   7  10        8.64        6.44      0.52 o
  -6   7  10       74.42       72.88      1.44 o
  -5   7  10        8.33        5.89      0.71 o
  -4   7  10        0.61        1.16      0.49 o
  -3   7  10        0.10        0.00      0.09 o
  -2   7  10        0.15       -0.17      0.32 o
  -1   7  10        7.00        7.37      0.38 o
   0   7  10        0.95        0.27      0.44 o
   1   7  10        0.69        0.71      0.42 o
   2   7  10        0.45        1.21      0.35 o
 -11   8  10        7.35        6.72      0.52 o
 -10   8  10        0.31        0.32      0.36 o
  -9   8  10        6.63        6.11      0.44 o
  -8   8  10       12.67       12.27      0.69 o
  -7   8  10       29.00       33.92      2.21 o
  -6   8  10        8.51        5.97      0.49 o
  -5   8  10       27.40       32.87      1.45 o
  -4   8  10        4.86        4.64      0.58 o
  -3   8  10       98.98      112.27      8.62 o
  -2   8  10        9.40        8.75      0.48 o
  -1   8  10       86.22       93.59      3.22 o
   0   8  10        0.49        0.40      0.31 o
   1   8  10        2.46        3.39      0.31 o
 -10   9  10        0.08        0.02      2.70 o
  -9   9  10       66.37       77.27      1.18 o
  -8   9  10        0.89        1.94      0.53 o
  -7   9  10        1.52        2.14      0.45 o
  -6   9  10       58.66       65.76      1.30 o
  -5   9  10        2.00        0.63      0.35 o
  -4   9  10        7.61        8.34      0.71 o
  -3   9  10        0.62        0.70      0.35 o
  -2   9  10        0.05        0.05      0.53 o
  -1   9  10        0.80        0.47      0.30 o
  -5  10  10        0.45        0.38      0.57 o
  -4  10  10        3.31        3.64      0.59 o
 -15   1  11       22.06       19.38      0.73 o
 -14   1  11       65.93       71.65      0.84 o
 -13   1  11       19.44       17.91      0.44 o
 -12   1  11        3.01        2.38      0.43 o
 -11   1  11       61.68       61.51      1.03 o
 -10   1  11       23.37       20.14      0.62 o
  -9   1  11       23.63       19.11      0.73 o
  -8   1  11       63.45       64.87      1.20 o
  -7   1  11      205.32      232.87      1.81 o
  -6   1  11        0.35        0.96      0.52 o
  -5   1  11      176.20      217.37      1.37 o
  -4   1  11       22.57       23.93      0.51 o
  -3   1  11        7.83        9.61      0.41 o
  -2   1  11       10.67       12.98      0.41 o
  -1   1  11        6.21        6.80      0.53 o
   0   1  11        0.24       -0.03      0.52 o
   1   1  11        6.99        7.50      0.55 o
   2   1  11       15.07       17.92      0.58 o
   3   1  11        0.05        0.11      0.43 o
 -15   2  11       19.46       19.16      0.63 o
 -14   2  11        0.06        0.04      0.18 o
 -13   2  11        2.65        1.37      0.47 o
 -12   2  11      134.35      127.49      3.26 o
 -11   2  11        0.25       -0.03      0.21 o
 -10   2  11      564.06      564.63      4.56 o
  -9   2  11       10.71        8.04      0.44 o
  -8   2  11      661.56      701.40      2.20 o
  -7   2  11      254.10      261.15      2.90 o
  -6   2  11      615.67      612.05      3.51 o
  -5   2  11       65.77       72.38      0.69 o
  -4   2  11      253.92      252.64      2.21 o
  -3   2  11        5.23        4.89      0.45 o
  -2   2  11       26.61       27.66      1.00 o
  -1   2  11       11.74       10.23      0.58 o
   0   2  11       17.95       18.27      0.81 o
   1   2  11       18.10       19.84      0.74 o
   2   2  11        6.64        4.86      0.54 o
   3   2  11        0.27        0.00      0.87 o
 -15   3  11        0.10        0.09      0.76 o
 -14   3  11      129.76      135.45      3.08 o
 -13   3  11       15.04       15.57      0.49 o
 -12   3  11        0.28        0.19      0.32 o
 -11   3  11       98.01       85.32      1.28 o
 -10   3  11       11.64       10.57      0.84 o
  -9   3  11      195.30      183.54      1.90 o
  -8   3  11      152.67      163.06      1.27 o
  -7   3  11        5.10        5.17      0.51 o
  -6   3  11      370.79      361.54      1.90 o
  -5   3  11        3.44        2.44      0.42 o
  -4   3  11      101.54       98.95      1.58 o
  -3   3  11        0.64        1.13      0.47 o
  -2   3  11      123.04      128.18      4.25 o
  -1   3  11        5.53        6.42      1.13 o
   0   3  11       12.00       12.02      0.68 o
   1   3  11        0.63        0.32      0.52 o
   2   3  11       10.93       11.15      0.55 o
   3   3  11        0.10        0.07      0.20 o
 -15   4  11        0.05        0.48      0.66 o
 -14   4  11       37.22       37.07      2.20 o
 -13   4  11        0.37        0.36      0.34 o
 -12   4  11       52.01       56.27      0.85 o
 -11   4  11       19.09       18.84      2.02 o
 -10   4  11        7.89        9.04      0.62 o
  -9   4  11       93.57       95.70      1.08 o
  -8   4  11        0.42        0.52      0.40 o
  -7   4  11      442.00      462.07      3.87 o
  -6   4  11       73.89       77.65      0.79 o
  -5   4  11       38.51       40.92      1.13 o
  -4   4  11      309.80      323.44      2.44 o
  -3   4  11       60.62       56.67      1.24 o
  -2   4  11      327.85      337.00      3.12 o
  -1   4  11       18.51       19.06      0.58 o
   0   4  11       45.11       48.87      1.04 o
   1   4  11       21.03       24.27      0.83 o
   2   4  11       23.58       23.48      0.55 o
   3   4  11        4.22        3.31      0.50 o
 -13   5  11       11.42       10.89      0.67 o
 -12   5  11        0.53        0.47      0.34 o
 -11   5  11       29.45       30.79      1.96 o
 -10   5  11        2.56        2.71      0.67 o
  -9   5  11        2.05        2.17      0.52 o
  -8   5  11      122.29      116.01      1.17 o
  -7   5  11       25.04       25.21      0.60 o
  -6   5  11      122.79      123.55      0.99 o
  -5   5  11      104.78      105.26      1.08 o
  -4   5  11       40.77       41.83      0.72 o
  -3   5  11      294.50      301.27      3.07 o
  -2   5  11        6.58        6.34      0.50 o
  -1   5  11      140.01      154.12      7.52 o
   0   5  11       23.28       22.81      0.80 o
   1   5  11        1.01        0.78      0.53 o
   2   5  11       11.68       10.90      0.55 o
 -13   6  11        7.19        6.28      0.67 o
 -12   6  11        8.12        7.61      0.42 o
 -11   6  11       17.28       16.58      0.55 o
 -10   6  11       36.62       36.40      0.76 o
  -9   6  11       25.22       23.11      0.55 o
  -8   6  11       54.33       50.13      1.05 o
  -7   6  11       24.06       26.12      0.74 o
  -6   6  11        5.37        3.82      0.51 o
  -5   6  11        0.39        0.22      0.23 o
  -4   6  11        1.08        0.84      0.35 o
  -3   6  11        5.03        7.15      0.49 o
  -2   6  11       17.14       16.23      0.74 o
  -1   6  11        4.20        2.75      0.50 o
   0   6  11        4.59        2.10      0.42 o
   1   6  11       14.32       14.28      0.52 o
   2   6  11        0.49       -0.02      0.16 o
 -12   7  11        0.01        0.59      0.84 o
 -11   7  11      130.41      142.45      1.68 o
 -10   7  11        0.04        0.67      0.75 o
  -9   7  11       86.27      100.59      1.78 o
  -8   7  11       82.56       89.85      1.19 o
  -7   7  11        6.54        6.88      0.52 o
  -6   7  11      262.30      288.01      9.59 o
  -5   7  11        0.48        0.35      0.39 o
  -4   7  11       93.06      112.57      2.10 o
  -3   7  11        2.92        2.34      0.35 o
  -2   7  11       24.30       28.06      0.69 o
  -1   7  11        1.97        1.98      0.40 o
   0   7  11        3.20        3.82      0.38 o
   1   7  11        0.59        0.13      0.32 o
 -11   8  11        2.72        4.12      0.58 o
 -10   8  11       71.87       88.45      0.75 o
  -9   8  11        7.32        6.55      0.38 o
  -8   8  11       32.07       40.34      2.00 o
  -7   8  11       37.23       46.69      3.60 o
  -6   8  11        0.07       -0.02      0.45 o
  -5   8  11       85.27       91.18      1.59 o
  -4   8  11       15.08       12.31      1.21 o
  -3   8  11       50.47       65.50      2.07 o
  -2   8  11       10.11        8.53      0.46 o
  -1   8  11        5.39        5.66      0.40 o
 -10   9  11       19.20       17.16      0.55 o
  -9   9  11       65.39       69.16      0.99 o
  -8   9  11       26.09       24.66      3.61 o
  -7   9  11       31.91       30.02      1.06 o
  -6   9  11        7.45        6.54      0.54 o
  -5   9  11        4.33        3.26      1.55 o
  -4   9  11        1.09        0.40      0.74 o
  -3   9  11        1.81        1.28      0.32 o
  -2   9  11       21.95       13.47      0.53 o
 -15   0  12      183.26      194.67      2.30 o
 -14   0  12        1.53        2.87      0.57 o
 -13   0  12      201.56      194.32      1.62 o
 -12   0  12      269.65      270.07      4.27 o
 -11   0  12      810.72      795.87      9.42 o
 -10   0  12      877.16      908.64     15.29 o
  -9   0  12      862.62      838.62      4.92 o
  -8   0  12      485.51      461.35      3.70 o
  -7   0  12        2.71        0.88      0.78 o
  -6   0  12      485.35      388.77      3.56 o
  -5   0  12       26.12       15.71      0.84 o
  -4   0  12      300.73      305.10      6.59 o
  -3   0  12        0.45        0.35      0.51 o
  -2   0  12       26.76       24.79      0.69 o
  -1   0  12        9.04        9.04      0.61 o
   0   0  12       31.56       33.36      0.99 o
   1   0  12       60.66       68.50      1.41 o
 -15   1  12        2.34        1.64      0.67 o
 -14   1  12       58.41       63.90      1.10 o
 -13   1  12        2.43        2.44      0.38 o
 -12   1  12        5.91        6.16      0.39 o
 -11   1  12       15.48       14.09      0.37 o
 -10   1  12       86.15       81.21      1.14 o
  -9   1  12      248.33      250.57      1.62 o
  -8   1  12       35.96       29.45      0.72 o
  -7   1  12      219.98      224.11      1.43 o
  -6   1  12       15.82       12.11      0.93 o
  -5   1  12      280.65      272.90      3.52 o
  -4   1  12       19.29       20.33      0.43 o
  -3   1  12      162.00      169.24      2.79 o
  -2   1  12       31.56       36.07      1.53 o
  -1   1  12       36.60       36.95      1.37 o
   0   1  12        5.94        4.66      0.56 o
   1   1  12        0.87        0.16      0.68 o
   2   1  12        0.62        1.39      1.26 o
 -15   2  12       52.42       56.49      1.08 o
 -14   2  12       20.29       17.82      0.80 o
 -13   2  12        8.03        9.88      0.46 o
 -12   2  12        0.16        0.01      0.11 o
 -11   2  12        0.39        0.17      0.22 o
 -10   2  12        0.37        0.44      0.39 o
  -9   2  12      106.08      107.37      1.98 o
  -8   2  12       79.05       74.35      1.08 o
  -7   2  12      608.83      608.14      2.41 o
  -6   2  12       99.14       97.25      0.99 o
  -5   2  12      123.64      125.71      0.93 o
  -4   2  12       66.01       60.01      0.87 o
  -3   2  12       38.21       36.45      0.60 o
  -2   2  12       73.39       72.72      1.01 o
  -1   2  12       11.90       14.13      0.73 o
   0   2  12        0.02       -0.15      0.55 o
   1   2  12        0.43        0.84      0.49 o
   2   2  12        0.15        0.40      0.86 o
 -15   3  12       27.49       22.14      0.53 o
 -14   3  12        4.82        5.08      0.66 o
 -13   3  12       58.10       57.80      2.09 o
 -12   3  12       32.34       34.41      1.15 o
 -11   3  12       22.31       26.34      1.50 o
 -10   3  12        0.15        0.04      0.26 o
  -9   3  12      168.54      178.77      2.01 o
  -8   3  12      114.80      121.97      1.73 o
  -7   3  12      328.38      333.05      1.59 o
  -6   3  12       26.66       32.78      0.64 o
  -5   3  12        0.44        0.72      0.38 o
  -4   3  12       87.38       88.72      1.13 o
  -3   3  12      161.32      179.79      1.61 o
  -2   3  12      170.02      179.02      9.00 o
  -1   3  12       66.03       71.55      1.42 o
   0   3  12        4.12        4.16      0.65 o
   1   3  12       29.15       31.04      0.85 o
   2   3  12        1.83        0.89      0.58 o
 -14   4  12        1.79        0.43      0.52 o
 -13   4  12       17.83       20.65      1.98 o
 -12   4  12       94.74       83.76      4.07 o
 -11   4  12        5.75        5.16      0.74 o
 -10   4  12      194.42      202.14      1.77 o
  -9   4  12        1.99        2.85      0.50 o
  -8   4  12       63.35       60.62      1.29 o
  -7   4  12        0.11        0.08      0.37 o
  -6   4  12        7.69        5.73      0.40 o
  -5   4  12        0.07        0.51      0.30 o
  -4   4  12       12.93       11.53      0.44 o
  -3   4  12        7.51        6.94      0.42 o
  -2   4  12        1.20        1.48      0.48 o
  -1   4  12        0.29       -0.20      0.54 o
   0   4  12        3.34        4.08      0.64 o
   1   4  12        2.22        2.90      0.54 o
   2   4  12        1.10        0.53      0.73 o
 -14   5  12       10.59       11.23      0.41 o
 -13   5  12       35.33       32.31      0.76 o
 -12   5  12       62.19       66.15      0.87 o
 -11   5  12       68.39       63.69      0.97 o
 -10   5  12       19.68       23.24      1.68 o
  -9   5  12       30.89       32.53      0.64 o
  -8   5  12        1.41        2.30      0.42 o
  -7   5  12        0.87        0.72      0.31 o
  -6   5  12        1.15        1.60      0.40 o
  -5   5  12       18.06       16.03      0.70 o
  -4   5  12       33.12       38.92      0.66 o
  -3   5  12        1.72        1.43      0.38 o
  -2   5  12        8.02        9.14      0.39 o
  -1   5  12        1.63        1.39      0.44 o
   0   5  12        3.88        1.80      0.58 o
   1   5  12        1.04        0.26      0.20 o
 -13   6  12        6.59        4.36      0.44 o
 -12   6  12       68.07       65.77      4.02 o
 -11   6  12        9.47        6.92      0.55 o
 -10   6  12       87.14       86.13      1.05 o
  -9   6  12       14.16       14.16      0.54 o
  -8   6  12       11.35        9.89      0.47 o
  -7   6  12       28.65       27.34      0.71 o
  -6   6  12        1.78        1.73      0.43 o
  -5   6  12       50.48       53.57      0.75 o
  -4   6  12       14.12       17.48      0.50 o
  -3   6  12       20.96       17.97      0.50 o
  -2   6  12        5.91        8.82      0.38 o
  -1   6  12       14.90       11.38      0.37 o
   0   6  12        1.19        1.44      0.31 o
 -11   7  12       16.56       14.26      0.67 o
 -10   7  12        1.22        0.70      0.55 o
  -9   7  12       28.36       29.05      0.66 o
  -8   7  12       16.66       17.44      1.27 o
  -7   7  12       32.71       34.20      1.92 o
  -6   7  12        0.77        0.89      0.39 o
  -5   7  12        1.84        1.63      0.41 o
  -4   7  12       30.56       26.13      1.38 o
  -3   7  12        5.87        5.85      0.38 o
  -2   7  12       12.41        9.62      0.40 o
  -1   7  12        0.57        0.63      0.33 o
 -11   8  12       12.54        8.31      0.55 o
 -10   8  12        0.73        0.93      0.66 o
  -9   8  12        1.04        2.43      0.48 o
  -8   8  12        4.13        3.71      0.58 o
  -7   8  12        1.46        1.86      0.46 o
  -6   8  12        9.50        6.56      1.03 o
  -5   8  12        2.20        2.08      0.38 o
  -4   8  12        0.41        0.97      0.31 o
  -3   8  12        3.37        2.74      0.36 o
  -2   8  12        0.63        0.99      0.32 o
  -7   9  12        1.90        2.84      0.65 o
  -6   9  12        0.18       -0.45      0.56 o
  -5   9  12        8.14        9.26      0.50 o
 -15   1  13        0.17        0.02      0.05 o
 -14   1  13       15.71       13.95      0.52 o
 -13   1  13        1.67        1.08      0.38 o
 -12   1  13       25.10       18.12      0.90 o
 -11   1  13       43.13       42.50      0.78 o
 -10   1  13      313.82      293.82      2.41 o
  -9   1  13        6.45        6.07      0.48 o
  -8   1  13      389.30      370.36      4.18 o
  -7   1  13        0.21        0.95      0.70 o
  -6   1  13      254.61      245.24      1.80 o
  -5   1  13      163.20      139.68      1.58 o
  -4   1  13      161.69      148.74      1.72 o
  -3   1  13      145.76      130.77      2.47 o
  -2   1  13       58.85       59.80      0.92 o
  -1   1  13       43.46       38.40      1.04 o
   0   1  13        0.15       -0.20      0.77 o
 -15   2  13        3.38        2.31      0.46 o
 -14   2  13        9.81        8.73      0.99 o
 -13   2  13       20.22       20.92      2.60 o
 -12   2  13       12.70       12.93      0.47 o
 -11   2  13        6.75        9.45      1.64 o
 -10   2  13        3.87        6.07      0.42 o
  -9   2  13        9.73        7.32      0.53 o
  -8   2  13        3.08        3.87      0.43 o
  -7   2  13        5.34        4.54      0.45 o
  -6   2  13        6.69        5.00      0.43 o
  -5   2  13       64.04       61.29      0.66 o
  -4   2  13       10.45       12.45      0.46 o
  -3   2  13       46.65       46.81      0.70 o
  -2   2  13       11.54       10.87      0.98 o
  -1   2  13       53.94       61.56      1.26 o
   0   2  13       23.84       26.32      1.50 o
   1   2  13        5.89        3.31      0.71 o
 -15   3  13        0.36        0.11      0.21 o
 -14   3  13        0.01        0.06      0.43 o
 -13   3  13       22.43       19.01      1.94 o
 -12   3  13       58.21       48.14      2.05 o
 -11   3  13       38.79       37.31      1.46 o
 -10   3  13        9.98        7.49      1.11 o
  -9   3  13      205.25      188.08      3.20 o
  -8   3  13       64.34       63.06      0.94 o
  -7   3  13      336.42      310.18      1.52 o
  -6   3  13        7.80        5.72      0.41 o
  -5   3  13       28.40       23.00      0.59 o
  -4   3  13        0.51        0.34      0.38 o
  -3   3  13       21.44       17.11      0.64 o
  -2   3  13        1.67        1.84      0.47 o
  -1   3  13        0.92        1.91      0.47 o
   0   3  13        1.18        1.25      0.41 o
   1   3  13        5.58        4.76      0.64 o
 -14   4  13        4.42        3.45      0.48 o
 -13   4  13        0.73        1.17      0.42 o
 -12   4  13        0.85        2.03      0.53 o
 -11   4  13        4.30        5.13      0.53 o
 -10   4  13       15.38       17.15      0.83 o
  -9   4  13        8.17        8.22      0.38 o
  -8   4  13       38.60       46.03      0.61 o
  -7   4  13       41.03       41.26      0.75 o
  -6   4  13       46.74       47.85      1.15 o
  -5   4  13       88.47       86.44      0.79 o
  -4   4  13       13.26       12.05      0.43 o
  -3   4  13        0.20        0.25      0.27 o
  -2   4  13       10.32        9.24      0.40 o
  -1   4  13        0.80        1.12      0.35 o
   0   4  13       11.26       10.89      0.50 o
 -14   5  13       21.80       19.62      0.48 o
 -13   5  13       17.00       20.31      1.02 o
 -12   5  13       54.92       54.47      4.63 o
 -11   5  13        8.03       10.46      0.51 o
 -10   5  13      105.48      114.98      1.08 o
  -9   5  13        0.21       -0.18      0.28 o
  -8   5  13       12.62       14.52      0.53 o
  -7   5  13       15.51       13.52      0.52 o
  -6   5  13       81.52       84.76      3.39 o
  -5   5  13       13.44       11.99      0.39 o
  -4   5  13       20.35       22.09      0.60 o
  -3   5  13        1.12        1.09      0.35 o
  -2   5  13       12.01       12.12      0.50 o
  -1   5  13        9.69       11.38      0.50 o
   0   5  13        5.44        5.86      0.75 o
 -12   6  13       36.87       38.99      0.97 o
 -11   6  13        0.17        0.15      0.41 o
 -10   6  13       19.93       19.51      0.49 o
  -9   6  13        7.50       10.38      0.45 o
  -8   6  13       34.71       36.03      2.94 o
  -7   6  13        5.36        8.26      0.61 o
  -6   6  13       10.37        7.46      0.43 o
  -5   6  13        0.83        1.91      0.34 o
  -4   6  13        6.71        8.65      0.42 o
  -3   6  13        1.94        1.87      0.36 o
  -2   6  13        5.30        8.31      0.74 o
  -1   6  13        0.36        0.18      0.30 o
 -12   7  13        0.50        0.48      0.60 o
 -11   7  13        2.51        0.57      0.58 o
 -10   7  13       12.02       17.86      0.57 o
  -9   7  13        0.69        1.83      0.57 o
  -8   7  13        1.24        0.34      0.48 o
  -7   7  13        0.01        0.67      0.44 o
  -6   7  13        0.76        1.59      0.46 o
  -5   7  13        1.66        1.76      0.46 o
  -4   7  13       11.90       15.52      1.19 o
  -3   7  13        2.54        3.76      0.39 o
  -2   7  13       10.00        9.95      0.76 o
 -10   8  13        0.27        0.05      0.14 o
  -9   8  13       48.12       51.00      0.89 o
  -8   8  13        1.64        1.02      0.71 o
  -6   8  13        3.30        2.51      0.62 o
  -5   8  13        9.60        9.58      0.58 o
  -4   8  13        9.23        7.08      0.58 o
 -15   0  14        1.01       -0.52      0.59 o
 -14   0  14       10.00        9.19      0.50 o
 -13   0  14       10.34       17.41      0.64 o
 -12   0  14       47.34       52.23      1.15 o
 -11   0  14       27.59       27.13      0.90 o
 -10   0  14        1.87        2.27      0.63 o
  -9   0  14        0.32        2.01      0.74 o
  -8   0  14       72.47       61.30      1.45 o
  -7   0  14       14.80       14.40      0.80 o
  -6   0  14        5.34        4.18      0.73 o
  -5   0  14      268.20      252.87      2.90 o
  -4   0  14       14.59       11.29      0.81 o
  -3   0  14      215.47      209.72      2.42 o
  -2   0  14        1.00        1.74      0.75 o
  -1   0  14       75.54       73.00      1.03 o
 -14   1  14       36.46       34.07     18.48 o
 -13   1  14        6.53        7.28      0.37 o
 -12   1  14       95.24       97.76      1.29 o
 -11   1  14        3.45        3.71      0.41 o
 -10   1  14        3.24        3.41      0.51 o
  -9   1  14       58.24       57.93      1.30 o
  -8   1  14        1.74        0.30      0.39 o
  -7   1  14       82.12       85.10      1.30 o
  -6   1  14       31.28       28.34      0.80 o
  -5   1  14        0.02        0.32      0.33 o
  -4   1  14       20.89       20.22      0.50 o
  -3   1  14        0.14        0.45      0.38 o
  -2   1  14       40.30       44.34      0.71 o
  -1   1  14        2.70        3.09      0.69 o
 -15   2  14        0.42        0.23      0.41 o
 -14   2  14        7.94       10.40      0.48 o
 -13   2  14       15.84       16.27      9.00 o
 -12   2  14       43.34       49.81      1.69 o
 -11   2  14        8.71        7.87      0.45 o
 -10   2  14      205.15      218.11      1.73 o
  -9   2  14       81.44       78.45      1.12 o
  -8   2  14      405.34      416.83      4.64 o
  -7   2  14       24.15       20.63      0.61 o
  -6   2  14      128.53      130.61      1.46 o
  -5   2  14       12.87       16.42      0.49 o
  -4   2  14       45.42       39.70      0.61 o
  -3   2  14        0.20        0.08      0.25 o
  -2   2  14        1.03        2.64      0.48 o
  -1   2  14        3.08        1.73      0.66 o
 -15   3  14        0.28        0.49      0.38 o
 -14   3  14        3.54        4.97      0.42 o
 -13   3  14       52.92       52.83      1.02 o
 -12   3  14        3.33        3.19      0.56 o
 -11   3  14       56.67       63.46      0.70 o
 -10   3  14        0.71        0.26      0.30 o
  -9   3  14        6.08        6.05      0.49 o
  -8   3  14       55.68       61.01      0.75 o
  -7   3  14        9.56       11.58      0.74 o
  -6   3  14      142.83      165.40      3.57 o
  -5   3  14        3.12        3.25      0.41 o
  -4   3  14        9.86       12.77      0.67 o
  -3   3  14        0.87        0.78      0.47 o
  -2   3  14        4.14        5.12      0.47 o
  -1   3  14       11.11       13.56      0.70 o
 -14   4  14        1.05        0.32      0.48 o
 -13   4  14       18.80       21.66      1.93 o
 -12   4  14       14.42       12.28      0.99 o
 -11   4  14        3.29        4.91      0.65 o
 -10   4  14        2.85        4.40      0.40 o
  -9   4  14        0.35        0.68      0.35 o
  -8   4  14       17.76       22.67      0.52 o
  -7   4  14       19.35       23.14      0.47 o
  -6   4  14        0.04        0.09      0.18 o
  -5   4  14       87.02       98.05      0.91 o
  -4   4  14        9.02        7.51      0.49 o
  -3   4  14       38.08       38.76      0.69 o
  -2   4  14        3.07        3.27      0.42 o
  -1   4  14        0.38        0.14      0.31 o
 -14   5  14        0.04        0.13      0.75 o
 -13   5  14       41.45       42.71      0.73 o
 -12   5  14        6.01        4.93      0.42 o
 -11   5  14       96.42      103.61      0.98 o
 -10   5  14        2.32        2.34      0.44 o
  -9   5  14       30.10       36.73      0.64 o
  -8   5  14        5.04        3.91      0.38 o
  -7   5  14       21.22       22.93      0.60 o
  -6   5  14       13.73       13.42      0.55 o
  -5   5  14       21.42       24.24      1.20 o
  -4   5  14       55.49       44.57      0.89 o
  -3   5  14        0.40        0.60      0.35 o
  -2   5  14       16.33       10.55      1.19 o
 -12   6  14        4.87        2.98      0.41 o
 -11   6  14        2.91        2.01      0.47 o
 -10   6  14        2.63        3.79      0.43 o
  -9   6  14        7.13        7.47      0.57 o
  -8   6  14        0.00       -0.01      0.05 o
  -7   6  14        1.47        1.74      0.50 o
  -6   6  14        7.31        6.63      0.48 o
  -5   6  14       24.46       22.82      1.24 o
  -4   6  14       20.37       19.30      0.46 o
  -3   6  14       47.57       38.72      2.31 o
 -11   7  14        0.93        0.70      0.54 o
  -9   7  14        3.00        4.22      0.62 o
  -8   7  14       67.08       70.17      0.97 o
  -7   7  14        5.76        7.27      0.70 o
  -6   7  14       12.94       10.28      0.65 o
  -5   7  14        4.38        4.48      0.65 o
 -15   1  15        2.40        2.42      0.44 o
 -14   1  15        3.85        3.87      2.29 o
 -13   1  15       22.41       24.53      0.59 o
 -12   1  15        7.74        8.87      0.67 o
 -11   1  15       18.96       24.68      0.59 o
 -10   1  15       15.16       14.40      0.49 o
  -9   1  15       14.72       10.16      0.48 o
  -8   1  15       85.25       81.23      1.12 o
  -7   1  15        1.96        0.73      0.40 o
  -6   1  15       35.25       33.33      0.73 o
  -5   1  15        1.06        2.17      0.52 o
  -4   1  15        0.12        0.36      0.39 o
  -3   1  15       12.10       10.37      0.50 o
  -2   1  15        0.81        0.10      0.29 o
 -15   2  15        0.32        0.43      0.52 o
 -14   2  15       21.94       22.66      0.58 o
 -13   2  15        0.58        0.45      0.55 o
 -12   2  15       56.07       55.65      1.47 o
 -11   2  15        3.67        3.28      0.40 o
 -10   2  15       81.74       76.08      0.82 o
  -9   2  15        0.69        1.88      0.42 o
  -8   2  15       15.64       11.39      0.42 o
  -7   2  15        1.04        1.93      0.43 o
  -6   2  15        7.54        6.07      0.50 o
  -5   2  15        0.06       -0.11      0.13 o
  -4   2  15        2.50        2.83      0.61 o
  -3   2  15        4.72        6.93      0.64 o
  -2   2  15        2.12        1.70      0.55 o
 -14   3  15        0.60        0.27      0.30 o
 -13   3  15        0.69        1.43      0.42 o
 -12   3  15        0.43        0.29      0.44 o
 -11   3  15        3.19        3.38      0.38 o
 -10   3  15        0.36        0.04      0.15 o
  -9   3  15      115.29      123.98      3.77 o
  -8   3  15        3.37        3.17      0.42 o
  -7   3  15       43.98       52.29      0.84 o
  -6   3  15       11.60       12.61      0.70 o
  -5   3  15        7.38        9.01      0.62 o
  -4   3  15        3.65        4.03      0.48 o
  -3   3  15        2.82        2.98      0.63 o
  -2   3  15        0.07        0.03      0.60 o
 -14   4  15        0.97        0.26      0.41 o
 -13   4  15       36.60       34.26      0.69 o
 -12   4  15        1.82        0.86      0.37 o
 -11   4  15       74.96       77.06      1.14 o
 -10   4  15        0.06        0.07      0.44 o
  -9   4  15       81.15       88.15      0.93 o
  -8   4  15       16.34       14.82      0.65 o
  -7   4  15        4.65        4.01      0.51 o
  -6   4  15       11.03       11.28      0.46 o
  -5   4  15        0.24        0.30      0.51 o
  -4   4  15       12.49       12.09      0.48 o
  -3   4  15        6.88        6.64      0.53 o
  -2   4  15        0.36        0.97      0.48 o
 -13   5  15       32.85       33.61      0.55 o
 -12   5  15       19.83       21.24      0.52 o
 -11   5  15       35.85       37.73      0.52 o
 -10   5  15       97.39      112.56      2.08 o
  -9   5  15        0.94        1.20      0.46 o
  -8   5  15       85.49       99.48      4.81 o
  -7   5  15       14.06       15.99      1.06 o
  -6   5  15        4.86        6.08      0.41 o
  -5   5  15       65.08       82.32      9.32 o
  -4   5  15        7.77        7.81      0.56 o
  -3   5  15       35.11       30.93      0.61 o
  -9   6  15       30.26       39.30      0.74 o
  -8   6  15       43.16       60.73      0.92 o
  -7   6  15       12.41       14.60      7.82 o
  -6   6  15       19.65        0.00      0.63 o
 -14   0  16       71.14       77.73      0.90 o
 -13   0  16        2.01        0.97      0.44 o
 -12   0  16       86.76       96.99      1.36 o
 -11   0  16        6.77        7.56      0.56 o
 -10   0  16        0.83        1.22      0.50 o
  -9   0  16      141.33      143.73      1.91 o
  -8   0  16       22.67       22.82      0.83 o
  -7   0  16       70.46       71.72      1.36 o
  -6   0  16       17.63       14.84      0.64 o
  -5   0  16        7.62        8.17      0.66 o
  -4   0  16       62.69       57.89      0.92 o
 -14   1  16        9.76        7.75      4.18 o
 -13   1  16       44.84       51.15      0.73 o
 -12   1  16        9.03        9.88      0.55 o
 -11   1  16       92.96      102.73      1.52 o
 -10   1  16        7.01        9.63      0.41 o
  -9   1  16        4.28        4.04      0.45 o
  -8   1  16       12.81       15.83      0.52 o
  -7   1  16        9.77        7.90      0.45 o
  -6   1  16        3.76        4.80      0.43 o
  -5   1  16        2.61        1.42      0.45 o
  -4   1  16        0.78        0.91      0.57 o
  -3   1  16        1.93        2.17      0.61 o
 -14   2  16        2.48        2.45      0.36 o
 -13   2  16        4.96        2.67      1.86 o
 -12   2  16        9.18       10.31      0.36 o
 -11   2  16        5.81        6.32      0.39 o
 -10   2  16        1.28        1.31      0.46 o
  -9   2  16       50.88       53.86      0.80 o
  -8   2  16        7.74        8.29      0.45 o
  -7   2  16        0.76        1.38      0.64 o
  -6   2  16        4.85        5.37      0.44 o
  -5   2  16        1.85        1.06      0.50 o
  -4   2  16        5.08        6.76      0.56 o
 -14   3  16        2.81        4.84      0.36 o
 -13   3  16        4.08        3.71      0.40 o
 -12   3  16        8.74        6.57      0.45 o
 -11   3  16       12.90       11.23      0.95 o
 -10   3  16       17.17       19.41      0.45 o
  -9   3  16       11.14       11.98      0.38 o
  -8   3  16        8.06        8.64      0.40 o
  -7   3  16       12.54       12.45      0.49 o
  -6   3  16       33.67       35.53      0.94 o
  -5   3  16       28.36       31.88      0.84 o
  -4   3  16       28.09       26.07      0.64 o
 -13   4  16       10.31        8.25      0.40 o
 -12   4  16       92.89       94.71      1.03 o
 -11   4  16       44.18       40.72      0.74 o
 -10   4  16       10.11       10.53      0.45 o
  -9   4  16       97.03       91.83      2.94 o
  -8   4  16        0.24       -0.05      0.27 o
  -7   4  16       20.33       18.66      0.48 o
  -6   4  16        2.85        2.38      0.51 o
  -5   4  16        0.08        0.46      0.45 o
  -4   4  16        9.47        7.71      0.48 o
  -8   5  16       12.83       -0.20      0.61 o
  -7   5  16        4.41        3.78      0.57 o
  -6   5  16       35.76       34.74      0.61 o
 -14   1  17        5.63        4.51      0.37 o
 -13   1  17       28.86       30.16      2.06 o
 -12   1  17        1.66        0.96      0.32 o
 -11   1  17        0.22        0.18      0.16 o
 -10   1  17       13.49       12.82      0.34 o
  -9   1  17       21.00       20.97      0.47 o
  -8   1  17       14.10       14.93      0.40 o
  -7   1  17        1.01        1.19      0.60 o
  -6   1  17        0.00       -0.06      0.41 o
  -5   1  17        3.80        3.77      0.53 o
 -13   2  17        2.48        2.75      0.36 o
 -12   2  17       28.73       31.62      1.29 o
 -11   2  17        6.17        5.66      0.26 o
 -10   2  17       19.49       22.32      0.85 o
  -9   2  17        1.61        0.97      0.38 o
  -8   2  17        9.40       11.06      0.37 o
  -7   2  17        0.10        0.16      0.48 o
  -6   2  17        7.69        8.60      0.50 o
  -5   2  17        4.39        2.85      0.52 o
 -13   3  17        0.76        0.36      0.43 o
 -12   3  17       28.80       28.44      0.56 o
 -11   3  17        1.37        0.19      0.39 o
 -10   3  17        1.15        1.05      0.52 o
  -9   3  17        5.72        2.96      0.38 o
  -8   3  17        0.31        0.31      0.41 o
  -7   3  17        3.59        3.93      0.54 o
  -6   3  17        0.29       -0.05      0.26 o
  -9   4  17        0.04        0.37      0.44 o
  -8   4  17        2.51        1.56      0.51 o
  -7   4  17        0.01        0.12      0.27 o
 -12   0  18       19.85       17.26      0.43 o
 -11   0  18       26.85       31.02      0.61 o
 -10   0  18        0.00       -0.01      0.11 o
  -9   0  18        8.98       10.67      0.43 o
  -8   0  18        1.41        2.13      0.45 o
 -12   1  18       10.77       13.01      0.77 o
 -11   1  18        0.99        0.91      0.38 o
 -10   1  18       10.11       10.75      0.40 o
  -9   1  18        0.92        1.18      0.32 o
  -8   1  18        2.66        3.43      0.31 o
 -11   2  18        2.55        1.16      0.41 o
 -10   2  18       17.28       15.43      0.29 o
  -9   2  18        1.91        0.70      0.39 o
  -8   2  18        0.79        0.30      0.41 o
 
